# Supplementary material for: Phoenixin-14 alters transcriptome and steroid profiles in female green-spotted puffer (Dichotomyctere nigroviridis)
Source: Sci Rep. 2022 Jun 8;12:9454. doi: 10.1038/s41598-022-13695-z (PMC9177834; doi:10.1038/s41598-022-13695-z)
Supplement: Supplementary file 1 — Supplementary Information 1. [file 41598_2022_13695_MOESM1_ESM.xlsx]

## Sheet: All-data OV
Supplemental Data: Expression data for the ovary of pufferfish. Provided is the gene ID, log2fold change (Fc), p-value, adjusted p-value (FDR) for multiple hypotheses testing, and gene name. Also provided are the sample reads and sample fpkm.
gene_id	log2foldchange	pvalue	padjust	gene_name	OT5_readcount	OT6_readcount	OT2_readcount	OT3_readcount	OT4_readcount	OC1_readcount	OC2_readcount	OC3_readcount	OC5_readcount	OC6_readcount	OT5_fpkm	OT6_fpkm	OT2_fpkm	OT3_fpkm	OT4_fpkm	OC1_fpkm	OC2_fpkm	OC3_fpkm	OC5_fpkm	OC6_fpkm
gene_ENSTNIG00000008398	4.84449	3.62078e-42	5.46882e-38	trpm1b	279	150	165	124	155	7	5	2	6	10	4.39254	2.84165	3.36947	2.45681	2.896	0.134911	0.0979911	0.0378585	0.122913	0.153063
gene_ENSTNIG00000003883	6.71002	3.76125e-13	2.8405e-09	safb	115	94	43	39	37	1	1	0	1	0	10.5285	10.3554	5.10629	4.49338	4.02002	0.112075	0.113966	0	0.119126	0
gene_ENSTNIG00000014096	5.50336	1.32586e-07	0.000667528	SRL	642	484	15	6	427	11	5	4	2	11	28.4906	25.8452	0.863423	0.335085	22.4879	0.597579	0.276211	0.213427	0.115486	0.474588
gene_ENSTNIG00000010868	-0.771168	1.7754e-07	0.000670392	slc31a1	305	232	235	223	255	405	447	419	339	498	24.7056	22.6127	24.6905	22.732	24.5127	40.1593	45.0721	40.8067	35.7297	39.2178
gene_ENSTNIG00000006319	0.777557	1.02348e-06	0.00309172	slc26a2	2097	1938	1483	1775	1373	799	999	929	868	1474	69.1265	76.872	63.4094	73.6347	53.7121	32.2425	40.9937	36.82	37.2306	47.2391
gene_ENSTNIG00000011102	0.70461	1.6264e-06	0.00401568	isr2a	6188	4296	3900	5331	3790	2710	2829	2402	2532	3876	604.635	505.097	494.281	655.525	439.478	324.152	344.097	282.188	321.915	368.201
gene_ENSTNIG00000017499	-8.70858	1.93964e-06	0.00401568	asb14a	1	1	0	0	1	0	8	612	486	36	0.0422277	0.050812	0	0	0.0501133	0	0.420526	31.0722	26.7035	1.47795
gene_ENSTNIG00000011534	0.765651	2.12695e-06	0.00401568	rftn2	2008	1790	1829	1634	1266	990	1032	891	909	1172	107.502	115.312	127.009	110.089	80.4345	64.8821	68.7762	57.3526	63.3216	61.0013
gene_ENSTNIG00000018475	0.743608	3.00147e-06	0.00447708	pkp2	1042	996	792	929	989	652	524	453	618	547	64.1375	73.7687	63.2318	71.9612	72.243	49.1279	40.1496	33.5247	49.4957	32.7333
gene_ENSTNIG00000005076	0.555299	3.03574e-06	0.00447708	focad	2610	1853	1502	1597	1799	1233	1196	1024	1179	1647	31.5422	26.9461	23.5444	24.2882	25.8011	18.2411	17.9924	14.879	18.5396	19.351
gene_ENSTNIG00000014001	0.608913	3.5489e-06	0.00447708	cyb561	912	680	743	699	729	551	349	476	462	640	78.5456	70.47	83.0008	75.7604	74.5092	58.0918	37.416	49.2897	51.773	53.5877
gene_ENSTNIG00000002841	0.97799	3.557e-06	0.00447708	dnai2b	304	274	248	247	183	128	96	159	130	116	11.2271	12.1763	11.8799	11.4797	8.02051	5.78684	4.41339	7.06017	6.24703	4.16497
gene_ENSTNIG00000003963	0.735112	4.60831e-06	0.00535415	lonp2	5508	6121	4752	5859	4689	3189	3558	2852	2764	3752	142.032	189.925	158.94	190.131	143.492	100.666	114.209	88.4225	92.7392	94.0615
gene_ENSTNIG00000004297	3.74949	8.01758e-06	0.00808663	prom1b	462	28	337	10	224	12	16	15	18	13	12.6308	0.921119	11.9505	0.344055	7.26763	0.401612	0.544521	0.493064	0.640319	0.345534
gene_ENSTNIG00000011637	0.671499	8.06668e-06	0.00808663	rnft1	1051	952	554	829	761	502	452	560	452	595	56.8258	61.9366	38.8525	56.4073	48.8295	33.2263	30.4219	36.4043	31.7992	31.2765
gene_ENSTNIG00000007180	0.671955	8.56635e-06	0.00808663	tango6	3942	3290	2808	3755	2429	1969	1916	2018	1733	2506	82.3531	82.7042	76.0898	98.7214	60.2207	50.3553	49.8269	50.6882	47.1082	50.8982
gene_ENSTNIG00000003464	1.11196	1.3168e-05	0.0116994	pou3f3b	458	638	476	370	255	213	169	187	141	336	25.0744	42.0294	33.8016	25.492	16.5676	14.2751	11.5174	12.3092	10.0443	17.8839
gene_ENSTNIG00000003338	0.564386	2.29038e-05	0.0183962	slc33a1	1130	1099	897	1064	1078	776	689	602	583	919	44.6053	52.2005	45.9269	52.8553	50.499	37.4979	33.8558	28.5711	29.9441	35.2681
gene_ENSTNIG00000012219	-1.58139	2.31414e-05	0.0183962	ACTA1	1080	734	713	1086	1168	1233	1985	6453	2336	1774	56.2983	46.04	48.2089	71.2425	72.2553	78.6811	128.806	404.441	158.445	89.9048
gene_ENSTNIG00000000809	1.13392	2.86128e-05	0.0216084	cyp2f2	2740	1498	1296	1570	2016	917	812	713	299	1415	202.613	133.29	124.305	146.101	176.914	83.0084	74.7442	63.3911	28.7688	101.726
gene_ENSTNIG00000000991	1.68719	3.1981e-05	0.023002	-	302	337	320	659	143	133	56	194	54	126	72.0485	96.7423	99.0226	197.853	40.4864	38.8424	16.6307	55.6471	16.7628	29.2245
gene_ENSTNIG00000015856	-0.998558	3.53592e-05	0.0240302	emid1	85	52	62	58	57	108	100	92	105	236	4.43088	3.26169	4.19208	3.80485	3.52616	6.89178	6.48898	5.76609	7.12189	11.9603
gene_ENSTNIG00000007812	0.519363	3.65926e-05	0.0240302	cpdp	1713	1555	1210	1392	1310	896	865	829	992	1450	74.6509	81.541	68.3958	76.3405	67.7492	47.7993	46.9244	43.4365	56.2502	61.4333
gene_ENSTNIG00000004016	0.538374	4.01295e-05	0.0252548	aars1	4579	4065	3464	3916	3359	2840	2282	2860	2446	2768	103.286	110.331	101.348	111.161	89.9158	78.4197	64.0754	77.5638	71.7896	60.7008
gene_ENSTNIG00000006749	-1.88813	4.48717e-05	0.0271097	laptm4b	35	42	32	27	17	115	38	168	186	42	3.34488	4.82981	3.9667	3.24724	1.92804	13.4539	4.52066	19.3039	23.1292	3.9023
gene_ENSTNIG00000013244	1.11277	5.13169e-05	0.0291307	ugt2a6	196	184	99	163	124	84	29	61	90	90	7.99266	9.02862	5.23645	8.36491	6.00084	4.19325	1.4721	2.9908	4.77543	3.56809
gene_ENSTNIG00000001347	4.56376	5.20742e-05	0.0291307	prom2	21	1	33	33	3	0	0	2	1	1	1.36455	0.0781878	2.78132	2.6985	0.231338	0	0	0.156251	0.0845484	0.0631726
gene_ENSTNIG00000005550	-1.96621	6.91749e-05	0.0373149	dpydb	12	3	13	10	10	29	54	23	51	23	0.254352	0.0765145	0.357408	0.266743	0.251542	0.752469	1.4248	0.586145	1.40656	0.473959
gene_ENSTNIG00000000238	0.761779	7.37068e-05	0.0383885	exosc5	1182	1274	1289	1089	1060	835	615	564	470	1086	100.215	129.973	141.753	116.193	106.654	86.6637	64.9075	57.4931	51.8498	89.5164
gene_ENSTNIG00000017237	-1.17832	8.25853e-05	0.0415789	ACTA1	778	736	716	579	777	901	1135	2452	2320	1066	44.8472	51.0507	53.5347	42.0022	53.1535	63.5795	81.4436	169.941	174.012	59.7408
gene_ENSTNIG00000004204	1.61904	9.78679e-05	0.0476837	MFAP4	1502	443	454	882	241	318	311	82	152	210	144.813	51.3938	56.7755	107.015	27.5747	37.5321	37.3254	9.50551	19.0685	19.6841
gene_ENSTNIG00000004119	-0.844559	0.000111384	0.052573	YWHAB	164	83	95	88	124	190	140	164	160	351	14.5856	8.88235	10.959	9.84923	13.0876	20.6858	15.4994	17.5367	18.5155	30.3492
gene_ENSTNIG00000018810	0.673488	0.000121657	0.0556819	trim25l	1150	801	615	977	706	610	536	478	406	581	45.3948	38.046	31.4883	48.5335	33.0726	29.4764	26.3377	22.686	20.853	22.2968
gene_ENSTNIG00000010628	2.16724	0.000126651	0.056263	mbd3b	136	278	20	71	42	38	7	22	16	40	1.71095	4.20836	0.326359	1.12408	0.627053	0.585221	0.109623	0.33277	0.261911	0.489235
gene_ENSTNIG00000010794	-3.9452	0.000136922	0.0590876	cnih2	2	1	2	1	0	5	4	3	61	18	0.274082	0.164899	0.355506	0.17246	0	0.838797	0.682363	0.494304	10.8771	2.39818
gene_ENSTNIG00000015739	1.02645	0.00014898	0.0619517	-	125	88	100	69	94	34	28	37	54	85	4.60861	3.90401	4.78219	3.20145	4.11285	1.53453	1.28506	1.64015	2.59053	3.04675
gene_ENSTNIG00000013299	3.35308	0.000153321	0.0619517	KCNS2	21	570	37	472	491	25	14	23	20	92	0.992581	32.4183	2.26837	28.0755	27.5412	1.44652	0.82372	1.30706	1.23002	4.22759
gene_ENSTNIG00000004590	0.694109	0.000158554	0.0619517	ncdn	8404	7925	5593	8002	5179	3779	3383	3798	3742	7471	288.831	327.737	249.327	346.095	211.232	158.991	144.732	156.941	167.339	249.629
gene_ENSTNIG00000008071	0.59435	0.000159965	0.0619517	zbtb7b	846	496	490	520	511	368	375	280	330	520	42.9695	30.3138	32.2814	33.2378	30.8011	22.881	23.7097	17.099	21.8092	25.6774
gene_ENSTNIG00000005753	-1.36454	0.000190286	0.0718518	-	57	59	60	75	46	63	161	204	73	291	2.67097	3.32671	3.6468	4.42277	2.55804	3.61386	9.3913	11.4934	4.45094	13.257
gene_ENSTNIG00000015656	0.689114	0.000197484	0.0727512	trim45	2304	2681	2134	2596	1914	1382	1063	1557	1089	2333	89.3292	125.077	107.318	126.664	88.0661	65.5927	51.3038	72.5809	54.9381	87.9395
gene_ENSTNIG00000009774	-0.781004	0.000208719	0.073451	timp2b	946	491	529	474	712	666	972	968	976	1819	36.9627	23.0846	26.8099	23.3072	33.0148	31.8554	47.2764	45.4748	49.6201	69.0977
gene_ENSTNIG00000005299	0.351698	0.000213449	0.073451	wdr3	1636	1295	1105	1191	1215	944	866	919	979	1313	37.8827	36.0824	33.1884	34.7063	33.3879	26.7588	24.9621	25.5856	29.4968	29.5584
gene_ENSTNIG00000012880	-0.477535	0.000213973	0.073451	pms2	745	656	442	559	612	794	667	892	704	1123	19.2336	20.3787	14.8011	18.1616	18.7505	25.0935	21.4356	27.6881	23.649	28.1866
gene_ENSTNIG00000018806	4.3813	0.000229345	0.0769784	SLC24A1	421	4	360	278	18	14	15	8	11	0	16.4398	0.18795	18.234	13.6614	0.834144	0.669234	0.729138	0.3756	0.558908	0
gene_ENSTNIG00000014237	0.748822	0.000243216	0.0798596	-	163	107	95	113	108	73	55	54	84	77	4.42854	3.49804	3.34783	3.86358	3.48219	2.42791	1.86012	1.76396	2.96953	2.03386
gene_ENSTNIG00000005785	0.433463	0.000253458	0.0814516	bmp15	9163	6937	6111	7521	6584	4973	4834	4549	4804	7805	592.455	539.706	512.503	611.972	505.199	393.616	389.072	353.636	404.162	490.624
gene_ENSTNIG00000010504	-0.827707	0.000261386	0.0822495	gfpt2	274	176	142	166	273	248	291	329	313	667	8.77989	6.78609	5.90192	6.69399	10.3814	9.72807	11.6074	12.6753	13.0502	20.7789
gene_ENSTNIG00000013123	-1.81945	0.000282678	0.0871339	slc43a3b	36	28	28	27	45	54	57	72	40	425	1.58469	1.48309	1.5987	1.4957	2.35077	2.90986	3.12336	3.81063	2.29106	18.1882
gene_ENSTNIG00000002833	0.501087	0.000294897	0.0875098	fam83c	5086	4402	3885	4000	3585	2870	2831	2396	3261	3267	311.296	324.202	308.429	308.103	260.401	215.038	215.696	176.322	259.707	194.404
gene_ENSTNIG00000017203	0.552135	0.000295485	0.0875098	ell	1704	1909	1416	1733	1527	1151	1024	963	1265	1218	60.3729	81.3854	65.0732	77.2697	64.2047	49.9211	45.1625	41.0224	58.3173	41.9544
gene_ENSTNIG00000018648	-0.761575	0.00030692	0.0883526	emilin2a	198	130	146	144	149	172	206	310	207	418	4.25476	3.36141	4.06938	3.89413	3.79972	4.52454	5.51039	8.00928	5.78781	8.73261
gene_ENSTNIG00000003824	-0.577122	0.000311806	0.0883526	wdr5	500	389	273	306	469	471	543	528	601	687	49.2233	46.0806	34.8602	37.9106	54.7935	56.762	66.5435	62.4967	76.9857	65.753
gene_ENSTNIG00000015670	1.01335	0.000315879	0.0883526	eef1akmt1	318	383	461	415	241	166	180	94	229	256	23.5682	34.156	44.3167	38.7067	21.1969	15.0607	16.6065	8.37627	22.0836	18.4458
gene_ENSTNIG00000016989	0.5712	0.000349442	0.0959631	sytl1	711	720	726	651	685	535	362	480	356	660	29.3972	35.821	38.935	33.8732	33.6111	27.0787	18.6316	23.8617	19.1523	26.5301
gene_ENSTNIG00000004561	0.570453	0.000376625	0.0997108	sat1b	4757	4810	5141	4521	4525	4005	2843	2808	2512	4025	335.446	408.134	470.222	401.201	378.672	345.723	249.558	238.072	230.485	275.939
gene_ENSTNIG00000013540	0.472413	0.000385296	0.0997108	galnt11	1127	1122	965	1006	878	698	700	639	677	975	37.4722	44.8897	41.6178	42.0941	34.6446	28.4104	28.9727	25.5452	29.2893	31.5172
gene_ENSTNIG00000007097	3.97336	0.00038572	0.0997108	mapkapk3	18	971	38	964	13	32	18	18	25	44	1.11108	72.1208	3.04245	74.8838	0.952295	2.41802	1.38309	1.33588	2.00792	2.64048
gene_ENSTNIG00000001590	-0.995092	0.000389495	0.0997108	mt-nd1	4970	4123	3696	5253	4923	5523	12616	11612	4354	10941	494.493	493.611	476.982	657.732	581.284	672.69	1562.54	1389.1	563.672	1058.32
gene_ENSTNIG00000014048	-1.31693	0.000412849	0.103928	tmc8	35	34	33	18	45	49	70	77	43	191	1.22741	1.43473	1.50108	0.79439	1.8728	2.10356	3.05581	3.24665	1.96212	6.512
gene_ENSTNIG00000002614	0.46104	0.000424297	0.104537	FKBP10	3064	2810	2361	2439	2176	1745	1746	1678	1539	2676	114.125	125.941	114.065	114.325	96.1847	79.5653	80.9545	75.146	74.5873	96.9027
gene_ENSTNIG00000002294	1.54063	0.000429113	0.104537	tln1	90	53	28	19	60	15	8	15	11	37	5.92464	4.19821	2.3908	1.57402	4.68734	1.20878	0.655563	1.18723	0.942208	2.36799
transcript_ENSTNIT00000014205	-1.95738	0.000456682	0.108573	jund	44	16	19	33	20	28	35	40	278	119	3.09271	1.35324	1.73223	2.91903	1.66829	2.40924	3.06238	3.3804	25.4253	8.13188
gene_ENSTNIG00000002366	0.506172	0.000460057	0.108573	n4bp1	1617	1283	878	1344	1073	907	640	768	846	1194	68.1502	65.0657	47.9974	71.2844	53.6676	46.7951	33.577	38.9171	46.394	48.9237
gene_ENSTNIG00000012134	0.649553	0.00046931	0.109053	cax2	538	397	298	381	298	308	201	250	180	257	16.0147	14.2199	11.5059	14.2725	10.5271	11.2234	7.44797	8.94744	6.97178	7.43751
gene_ENSTNIG00000004401	-1.35781	0.000486529	0.109273	cdc42ep3	142	80	72	97	80	84	161	195	516	200	12.1815	8.25795	8.01148	10.4719	8.1444	8.82124	17.1927	20.1127	57.5968	16.6802
gene_ENSTNIG00000000112	-0.524856	0.00049124	0.109273	mt-co2	44535	30229	33869	33519	44174	50754	38714	64541	48327	64680	4213.01	3440.99	4155.85	3990.43	4959.21	5877.56	4558.94	7340.89	5948.61	5948.66
gene_ENSTNIG00000003882	-1.02355	0.000491961	0.109273	vegfc	56	35	44	98	59	105	105	141	115	127	3.34305	2.51415	3.40701	7.36239	4.17986	7.67327	7.80278	10.1204	8.93279	7.37083
gene_ENSTNIG00000010063	0.533715	0.000534123	0.116919	lrp8	2376	1634	1519	1640	1404	1095	1182	895	1288	1345	118.201	97.8124	98.0161	102.673	82.8888	66.6843	73.1975	53.5327	83.3727	65.051
gene_ENSTNIG00000006264	2.49969	0.000546849	0.117994	atp5mf	203	484	980	83	393	81	43	24	168	82	37.9138	108.771	237.407	19.5082	87.1061	18.5192	9.99711	5.38933	40.8267	14.8892
gene_ENSTNIG00000000615	2.05606	0.000559853	0.118185	-	1379	1481	674	1596	911	72	82	455	183	763	123.653	159.796	78.3912	180.099	96.9427	7.90333	9.15293	49.0541	21.3514	66.5157
gene_ENSTNIG00000010598	0.678239	0.000563381	0.118185	zgc_162952	2157	2384	2545	2403	1532	1153	1218	1320	1305	2070	150.641	200.34	230.54	211.196	126.972	98.5731	105.888	110.838	118.587	140.547
gene_ENSTNIG00000007137	-0.799646	0.000575186	0.119008	fbln5	314	289	301	247	273	506	353	470	283	972	10.2475	11.3489	12.7415	10.1443	10.5732	20.215	14.3406	18.442	12.0174	30.8399
gene_ENSTNIG00000000739	0.484017	0.000597806	0.122017	wdr89	2714	2769	2254	1967	2185	1579	1353	1630	1457	2599	158.12	194.119	170.332	144.218	151.072	112.615	98.1248	114.179	110.451	147.211
gene_ENSTNIG00000014964	0.637071	0.000616028	0.122544	rad51c	984	918	756	883	676	561	510	554	324	787	57.4309	64.4706	57.232	64.8559	46.8223	40.0821	37.0532	38.8761	24.6054	44.6564
gene_ENSTNIG00000000903	-2.17013	0.000618454	0.122544	ube2g1a	7	4	8	4	2	11	6	16	40	44	0.907896	0.624261	1.34584	0.652885	0.307839	1.74649	0.968712	2.49506	6.75045	5.54816
gene_ENSTNIG00000015143	-1.65726	0.000624728	0.122544	emd	22	24	46	22	17	120	47	28	44	219	2.88777	3.7907	7.83184	3.63413	2.64816	19.2822	7.67967	4.41896	7.51496	27.9474
gene_ENSTNIG00000011322	-0.667814	0.000649371	0.125037	SYNPO2	263	141	144	128	173	211	198	318	280	309	5.72873	3.69564	4.06847	3.50874	4.47203	5.62628	5.36875	8.32822	7.93589	6.54364
gene_ENSTNIG00000013735	-1.02436	0.000654395	0.125037	AMPD3	156	102	165	99	166	160	285	286	158	556	7.09638	5.58316	9.73559	5.66742	8.96139	8.90981	16.1385	15.6423	9.35198	24.5892
gene_ENSTNIG00000012242	-0.434257	0.000662273	0.125037	FIG4	336	228	236	223	278	357	305	312	317	457	8.6951	7.09968	7.92162	7.26237	8.5376	11.3094	9.82518	9.70761	10.6741	11.4977
gene_ENSTNIG00000006582	0.455275	0.00067907	0.126393	sh3yl1	4721	4403	4498	4182	3795	3475	2695	2617	2916	4227	301.667	338.54	372.803	336.291	287.78	271.822	214.367	201.057	242.446	262.593
gene_ENSTNIG00000006587	-0.569443	0.000686193	0.126393	pcid2	979	941	694	805	1124	1104	1288	1558	1035	1716	48.7401	56.3718	44.8157	50.4357	66.4088	67.2836	79.8225	93.2597	67.047	83.0576
gene_ENSTNIG00000004925	-3.94862	0.000697215	1	-	0	2	3	0	0	35	0	26	10	10	0	0.535081	0.865185	0	0	9.52634	0	6.95052	2.89305	2.16162
gene_ENSTNIG00000009863	0.688299	0.000767291	0.136026	cox20	420	456	533	325	365	275	234	211	220	395	52.6963	68.8437	86.741	51.316	54.3475	42.2377	36.547	31.83	35.916	48.1822
gene_ENSTNIG00000010340	2.1714	0.000772438	0.136026	gjb8	13	23	39	8	10	4	5	5	4	3	1.24238	2.6449	4.83441	0.962146	1.13414	0.46796	0.594823	0.57452	0.497402	0.278735
gene_ENSTNIG00000002770	-0.636552	0.000779959	0.136026	acta2	23988	19157	17087	16590	17282	18889	29573	37547	23519	34282	1169.32	1123.66	1080.37	1017.71	999.745	1127.16	1794.49	2200.58	1491.74	1624.67
gene_ENSTNIG00000007674	-0.913671	0.000788927	0.136026	chrna9	377	343	351	319	328	322	714	965	592	562	15.4701	16.9362	18.6821	16.4733	15.9728	16.175	36.4717	47.6105	31.6089	22.4206
gene_ENSTNIG00000004508	0.665896	0.000789922	0.136026	meis1a	399	337	179	294	246	185	179	154	131	259	23.8192	24.2077	13.8603	22.0872	17.4279	13.5196	13.3019	11.0535	10.1756	15.0319
gene_ENSTNIG00000008540	-2.4435	0.000800538	0.136026	specc1	25	7	12	2	13	18	15	191	10	74	0.569214	0.191779	0.354391	0.0573065	0.351265	0.5017	0.42514	5.22867	0.296258	1.63804
gene_ENSTNIG00000012819	-1.83035	0.000817377	0.136026	nlrc3	18	10	5	5	22	56	17	32	14	102	0.404341	0.270299	0.145684	0.141346	0.586481	1.53993	0.475368	0.864268	0.409203	2.22758
gene_ENSTNIG00000003347	0.354044	0.000819207	0.136026	tnpo3	4233	3934	2961	3443	3430	2562	2538	2718	2779	3366	99.4984	111.268	90.276	101.846	95.6792	73.7197	74.2616	76.8139	84.9945	76.9201
gene_ENSTNIG00000001700	0.548523	0.000819542	0.136026	tepsin	509	553	419	405	427	359	320	247	287	357	24.7564	32.3641	26.4332	24.7892	24.6464	21.3747	19.3742	14.444	18.1629	16.8809
transcript_ENSTNIT00000001028	5.32999	0.000838397	1	-	10	0	19	6	1	0	0	0	0	0	0.174316	0	0.429593	0.131622	0.0206868	0	0	0	0	0
gene_ENSTNIG00000004793	0.49727	0.000849761	0.139036	zbtb1	2465	2336	1644	2241	1830	1473	1250	1286	1205	2332	86.7708	98.9459	75.0628	99.2743	76.4475	63.474	54.7737	54.4277	55.1923	79.8075
gene_ENSTNIG00000004608	0.52311	0.000864608	0.139036	CBX4	468	384	292	363	308	232	212	195	248	380	22.8132	22.5237	18.4624	22.2682	17.8175	13.8441	12.8641	11.4287	15.7299	18.0087
gene_ENSTNIG00000013209	-1.7837	0.000866884	0.139036	ptgdsa	15	15	14	3	20	31	32	61	11	106	0.966038	1.16242	1.16949	0.243143	1.52858	2.444	2.56542	4.7234	0.921786	6.63692
gene_ENSTNIG00000009235	-0.509348	0.000876472	0.139036	slc6a18	325	283	274	234	288	373	278	411	362	600	4.79783	5.02708	5.2466	4.34726	5.04556	6.74072	5.10871	7.295	6.95351	8.61134
gene_ENSTNIG00000014716	0.854638	0.000905483	0.139036	uqcc2	1139	1514	1902	1197	1153	1029	741	699	431	1038	198.546	317.564	430.045	262.585	238.519	219.578	160.791	146.5	97.7573	175.911
gene_ENSTNIG00000011858	2.58084	0.000912826	0.139036	FMNL1	7	17	30	146	7	6	3	12	8	8	0.149683	0.437412	0.832072	3.92884	0.177634	0.157058	0.0798546	0.308516	0.222586	0.166311
gene_ENSTNIG00000012773	0.421931	0.000917713	0.139036	tgif1	1175	1190	927	893	972	843	606	664	730	1023	87.0839	106.124	89.1141	83.2894	85.4913	76.4829	55.9085	59.1685	70.3976	73.7113
gene_ENSTNIG00000005358	0.571071	0.000919489	0.139036	map7d2b	610	545	381	421	413	316	207	309	385	360	20.5117	22.0515	16.6174	17.8153	16.4808	13.0076	8.66459	12.4926	16.8449	11.7688
gene_ENSTNIG00000011012	-0.733776	0.000920525	0.139036	dcn	330	297	275	253	281	524	290	647	290	669	21.9224	23.741	23.6959	21.1511	22.1531	42.6129	23.9815	51.6774	25.0672	43.2074
gene_ENSTNIG00000005932	0.539371	0.000953861	0.142645	abi2b	1167	954	656	1006	771	625	657	478	559	773	56.3822	55.461	41.1094	61.1656	44.206	36.9647	39.5131	27.7665	35.1413	36.3085
gene_ENSTNIG00000015372	0.65656	0.00100952	0.147087	dusp2	3006	3772	2772	3067	2747	2034	2167	1185	2010	2345	209.263	315.968	250.301	268.692	226.943	173.337	187.788	99.1845	182.068	158.71
gene_ENSTNIG00000012019	2.5693	0.00101138	0.147087	TKT	86	10	13	43	9	11	7	4	2	0	2.97917	0.416836	0.584126	1.87458	0.369994	0.466472	0.301856	0.166602	0.0901491	0
gene_ENSTNIG00000019138	0.404529	0.00101278	0.147087	tmem214	3218	2969	2607	2934	2744	2233	2066	2148	2076	2299	101.917	113.146	107.094	116.938	103.133	86.5733	81.4507	81.7929	85.5502	70.7874
gene_ENSTNIG00000003673	-1.03943	0.00104472	0.148811	si_ch211-215k15.4	158	237	282	138	199	333	361	411	209	912	9.37226	16.9162	21.6971	10.3016	14.0086	24.1806	26.6563	29.3124	16.1313	52.5945
gene_ENSTNIG00000002140	1.30456	0.00104483	0.148811	ssr1	51	27	30	82	44	24	13	22	11	26	8.54819	5.44548	6.52216	17.2964	8.7521	4.92438	2.71239	4.43353	2.39901	4.23678
gene_ENSTNIG00000015734	-0.588374	0.00105421	0.148811	gsr	425	341	296	327	277	433	583	445	362	658	19.3735	18.7043	17.5016	18.7588	14.9849	24.1626	33.0821	24.3895	21.4715	29.1611
gene_ENSTNIG00000002004	0.514622	0.00108357	0.151539	cog8	1755	2069	1666	2168	2177	1423	1258	1131	1291	1877	69.2764	98.2737	85.3001	107.698	101.982	68.7622	61.8151	53.6777	66.3085	72.0329
gene_ENSTNIG00000003514	0.454248	0.00113372	0.157099	lpar2b	2595	2407	2285	2250	2419	1822	1464	1512	2024	1849	114.926	128.271	131.261	125.402	127.138	98.7796	80.7102	80.5113	116.635	79.6118
gene_ENSTNIG00000014081	-0.433429	0.00116223	0.158857	pi4k2a	584	478	397	388	551	594	647	607	580	762	28.5957	28.1633	25.2142	23.9088	32.018	35.6049	39.4364	35.7354	36.953	36.2744
gene_ENSTNIG00000002702	0.554947	0.00116745	0.158857	dph7	479	465	481	385	367	297	299	307	245	328	70.5215	82.3772	91.8538	71.3321	64.122	53.5277	54.7977	54.3434	46.9339	46.9481
gene_ENSTNIG00000009251	0.551871	0.00120108	0.161975	snrka	371	277	226	299	311	205	189	133	194	290	11.1966	10.0591	8.84678	11.3559	11.1385	7.57357	7.10031	4.82597	7.6181	8.50876
gene_ENSTNIG00000009354	0.736622	0.00122682	0.163067	bola3	1540	1985	2817	1691	1964	1146	1324	1114	1119	1395	310.702	481.895	737.186	429.344	470.241	283.038	332.519	270.229	293.757	273.625
gene_ENSTNIG00000004806	-0.682158	0.00123077	0.163067	serpina10a	118	85	109	110	102	163	194	162	148	160	6.49283	5.62781	7.77938	7.61699	6.66052	10.9793	13.288	10.7174	10.5962	8.55915
gene_ENSTNIG00000019093	1.97622	0.00126877	0.164696	ccka	23	23	69	13	11	9	7	7	9	4	2.72369	3.27737	10.5985	1.93736	1.54589	1.30469	1.03189	0.996667	1.38678	0.460519
gene_ENSTNIG00000007245	-5.63874	0.00127565	0.164696	-	0	1	5	0	0	1	143	3	5	195	0	0.0930851	0.501705	0	0	0.0946997	13.7706	0.279033	0.503288	14.6658
gene_ENSTNIG00000002879	-0.788077	0.00127578	0.164696	tmem30c	87	72	66	75	70	155	119	128	132	87	5.54295	5.51979	5.45421	6.01341	5.29267	12.089	9.43786	9.80514	10.9428	5.38888
gene_ENSTNIG00000013269	-0.750254	0.00129318	0.165527	b3galt1a	94	66	42	79	59	148	88	98	86	148	6.22558	5.25973	3.60801	6.58441	4.63723	11.9991	7.25503	7.80369	7.41113	9.52953
gene_ENSTNIG00000003374	0.610735	0.00133106	0.168944	ccnd1	6336	5560	5792	7729	5287	3515	4788	3560	3687	4421	98.3789	103.879	116.649	151.025	97.4207	66.8111	92.5435	66.4598	74.4894	66.7368
gene_ENSTNIG00000017220	1.24953	0.0013478	0.169087	MARCKS	117	44	110	49	37	41	19	28	19	45	11.4322	5.17325	13.9412	6.02528	4.29042	4.90414	2.31101	3.28945	2.41563	4.27478
gene_ENSTNIG00000004374	-0.666649	0.00136348	0.169087	mt-cyb	11304	8913	7626	10835	12680	14287	13832	22953	10366	19597	646.479	613.359	565.699	779.812	860.592	1000.23	984.72	1578.28	771.38	1089.61
gene_ENSTNIG00000015158	-0.522615	0.00136577	0.169087	noc2l	1539	1562	1527	1540	1378	1960	2454	2063	1782	2561	42.1989	51.5361	54.3085	53.14	44.8402	65.7893	83.7611	68.0118	63.5777	68.2701
gene_ENSTNIG00000002323	0.602317	0.00138528	0.170108	rfwd3	232	169	166	134	185	111	101	82	109	183	16.0651	14.0816	14.9098	11.6772	15.2028	9.40927	8.70609	6.82705	9.82105	12.3199
gene_ENSTNIG00000018245	0.396902	0.00141713	0.171406	suox	2648	2272	1835	2005	1952	1332	1379	1487	1589	2374	113.135	116.803	101.69	107.803	98.9721	69.6655	73.341	76.3855	88.3356	98.6089
gene_ENSTNIG00000006589	-0.690046	0.00141855	0.171406	f10	164	115	113	135	104	179	173	283	161	204	7.7181	6.51227	6.89781	7.99537	5.80838	10.3123	10.1349	16.0131	9.85887	9.33372
gene_ENSTNIG00000002274	-0.464449	0.00143312	0.171792	nars1	534	481	417	501	462	631	561	747	655	674	23.9909	26.0027	24.3001	28.3258	24.6322	34.7034	31.3743	40.3505	38.2897	29.4391
gene_ENSTNIG00000000581	-0.76121	0.00145452	0.172985	mt-atp6	6179	6454	6150	7692	6131	9575	10436	14153	5377	17026	590.515	742.181	762.35	925.103	695.344	1120.18	1241.51	1626.24	668.632	1581.92
gene_ENSTNIG00000004987	0.439684	0.00149095	0.174473	akap1b	12308	11773	9336	11038	10212	8015	8358	7606	7550	8109	492.083	566.378	484.148	555.366	484.526	392.275	415.967	365.62	392.765	315.193
gene_ENSTNIG00000015619	-0.913807	0.00149708	0.174473	hspb8	126	67	84	84	105	76	172	154	163	322	12.7105	8.13274	10.9911	10.6638	12.5701	9.3852	21.5987	18.6783	21.3952	31.5797
gene_ENSTNIG00000003894	3.9154	0.00150332	0.174473	nwd1	18	202	193	3	12	4	10	10	4	0	0.558705	7.54449	7.77023	0.117184	0.442025	0.151987	0.386381	0.373192	0.161549	0
gene_ENSTNIG00000008862	-4.3727	0.00151794	1	slc43a2b	0	0	0	1	0	1	8	4	11	3	0	0	0	0.173552	0	0.168821	1.37336	0.663243	1.97387	0.402226
gene_ENSTNIG00000019340	0.712324	0.00154026	0.174473	cdkn3	476	540	506	569	421	295	327	293	173	482	47.5771	64.9461	65.6006	71.5717	49.9377	36.0952	40.6859	35.2112	22.4994	46.8378
gene_ENSTNIG00000003993	0.531837	0.00154134	0.174473	pik3r3	690	466	402	441	408	261	346	260	345	422	39.7745	32.3229	30.0572	31.9913	27.9107	18.4176	24.8277	18.0199	25.8767	23.6497
gene_ENSTNIG00000010159	0.533047	0.00154562	0.174473	si_dkey-33c9.6	2475	2630	2405	2262	1862	1850	1514	1669	1261	1732	70.6803	90.3747	89.085	81.2931	63.1042	64.6742	53.8213	57.3062	46.8568	48.0872
gene_ENSTNIG00000003532	0.535572	0.00154809	0.174473	bace2	3412	3283	2893	3183	2373	1638	2143	1946	1736	3080	158.859	183.925	174.709	186.499	131.116	93.3581	124.202	108.935	105.169	139.415
gene_ENSTNIG00000005473	0.637061	0.00156094	0.174473	aldh2	3667	4330	5002	4402	4154	2662	2563	2195	2230	4781	140.097	199.056	247.873	211.644	188.339	124.498	121.891	100.827	110.856	177.581
gene_ENSTNIG00000009003	-0.992892	0.00157099	0.174473	anxa6	29	25	27	17	40	55	45	65	59	45	0.823854	0.854595	0.994906	0.60777	1.34855	1.91272	1.59137	2.22018	2.18092	1.24286
gene_ENSTNIG00000010102	-1.59644	0.00159964	0.176046	osbpl7	13	13	16	7	28	70	20	81	17	46	0.313924	0.377739	0.501149	0.212724	0.802406	2.06926	0.601195	2.35173	0.534151	1.07993
gene_ENSTNIG00000003899	-0.578668	0.00160847	0.176046	rgl2	189	146	114	129	170	240	186	224	240	198	7.57025	7.03671	5.9227	6.50244	8.08077	11.7678	9.27399	10.7875	12.5082	7.71031
gene_ENSTNIG00000011045	-0.942906	0.00162528	0.176606	pkd2	119	122	89	73	87	105	93	174	245	350	3.04695	3.75877	2.9558	2.35223	2.64358	3.29112	2.96419	5.35661	8.16242	8.71253
gene_ENSTNIG00000016216	0.664096	0.00166105	0.177858	txndc17	621	644	916	611	584	505	413	354	360	542	110.912	138.402	212.202	137.331	123.782	110.412	91.8212	76.0175	83.6613	94.112
gene_ENSTNIG00000000343	0.544935	0.00166846	0.177858	tlcd5a	466	473	501	372	411	357	270	237	304	364	41.9583	51.2462	58.5108	42.1515	43.9167	39.3493	30.2622	25.6568	35.6156	31.8634
gene_ENSTNIG00000002824	0.521558	0.00167212	0.177858	-	1638	1691	1129	1434	1159	975	997	783	765	1408	143.338	178.057	128.147	157.919	120.361	104.445	108.605	82.382	87.1052	119.787
gene_ENSTNIG00000010889	-0.512008	0.00170576	0.180084	SDHB	1576	1572	1024	1544	1737	2137	2144	2205	1679	2319	99.0585	118.893	83.4837	122.13	129.566	164.428	167.751	166.635	137.316	141.708
gene_ENSTNIG00000003522	-1.18773	0.0017169	0.180084	pygmb	24	12	20	12	16	34	51	26	23	56	1.05221	0.633054	1.13733	0.66208	0.832466	1.82476	2.78334	1.37052	1.31206	2.38692
gene_ENSTNIG00000004926	0.508392	0.00173778	0.181016	-	1099	1064	932	1002	764	581	644	684	543	1001	118.548	138.104	130.4	136.02	97.8014	76.72	86.4743	88.7104	76.2133	104.976
gene_ENSTNIG00000003893	0.473977	0.0017969	0.185598	thop1	6051	5627	5210	5993	4009	3529	3499	3967	3512	4934	191.362	214.128	213.714	238.512	150.46	136.621	137.745	150.839	144.517	151.7
gene_ENSTNIG00000017851	0.499375	0.00180633	0.185598	-	1876	1574	1700	1368	1590	1269	901	823	1320	1444	124.625	125.819	146.484	114.366	125.351	103.198	74.5081	65.7349	114.099	93.2608
gene_ENSTNIG00000011564	-1.20922	0.00182021	0.185759	ccdc80	189	70	89	78	167	94	131	219	365	586	5.56265	2.47906	3.39763	2.88904	5.833	3.38676	4.79951	7.74973	13.9781	16.7678
gene_ENSTNIG00000001739	-0.651993	0.00184962	0.186258	mt-nd4	11532	9048	8619	12763	10395	14828	14957	21505	9451	21925	545.463	514.97	528.791	759.717	583.5	858.578	880.664	1222.99	581.665	1008.23
gene_ENSTNIG00000010031	-0.486874	0.00184976	0.186258	b4galt4	342	236	263	247	290	333	403	324	329	537	21.5376	17.8835	21.4829	19.5752	21.6733	25.6715	31.5923	24.5323	26.9589	32.8779
gene_ENSTNIG00000005407	-1.08125	0.00189223	0.189273	-	81	149	67	86	183	141	147	246	402	254	6.67699	14.7792	7.16369	8.92138	17.902	14.2282	15.0841	24.3811	43.1178	20.3558
gene_ENSTNIG00000001211	0.732856	0.00194464	0.193236	-	1987	1676	2184	1866	1293	1409	1154	1131	670	1029	475.778	482.89	678.305	562.284	367.418	413.003	343.967	325.605	208.745	239.541
gene_ENSTNIG00000007638	0.69154	0.00198431	0.194488	cox7b	1973	2442	2830	1834	1686	1470	1389	1381	892	1636	305.621	455.166	568.603	357.515	309.934	278.747	267.833	257.201	179.786	246.376
gene_ENSTNIG00000008076	-0.575784	0.00200275	0.194488	rpl18	5865	5521	5045	5174	6432	6218	8331	10061	5663	11711	645.432	731.086	720.128	716.551	840.009	837.663	1141.26	1331.21	810.893	1252.95
gene_ENSTNIG00000007889	2.46998	0.00201365	0.194488	anxa13l	7	24	19	27	5	8	0	2	1	5	0.269799	1.11307	0.949867	1.30962	0.228701	0.377459	0	0.092682	0.0501508	0.187358
gene_ENSTNIG00000019549	-1.07016	0.00201816	0.194488	-	101	128	160	81	138	132	169	217	208	656	8.26311	12.6009	16.9789	8.3396	13.3985	13.22	17.2113	21.3454	22.1422	52.1776
gene_ENSTNIG00000001873	0.537169	0.00203722	0.194488	wdr55	2943	2784	2311	2750	1915	1393	1756	1458	1560	2678	163.588	186.208	166.62	192.368	126.324	94.787	121.504	97.4409	112.829	144.721
gene_ENSTNIG00000007761	0.460943	0.00206211	0.194488	fkrp	972	1007	678	848	883	726	577	520	654	673	42.0226	52.3859	38.0201	46.1372	45.3036	38.4229	31.0526	27.0298	36.79	28.2872
gene_ENSTNIG00000009494	1.26235	0.00208323	0.194488	TM6SF1	200	228	97	43	219	60	95	52	27	83	11.6521	15.9838	7.33017	3.1527	15.1417	4.27921	6.88977	3.64252	2.04679	4.70124
gene_ENSTNIG00000001751	0.49896	0.00208639	0.194488	aftpha	1122	751	454	728	667	491	438	453	499	706	69.851	56.2584	36.6608	57.036	49.2789	37.4194	33.9437	33.9078	40.4217	42.7309
gene_ENSTNIG00000007659	0.468265	0.00209171	0.194488	pwwp2a	1566	1045	694	1071	1077	740	683	621	807	1021	84.4613	67.8189	48.5503	72.6932	68.9346	48.8578	45.8556	40.2699	56.6336	53.5365
gene_ENSTNIG00000002730	0.473162	0.00210411	0.194488	slc29a2	1858	1600	1338	2103	1624	1367	1035	1197	1183	1325	93.2832	96.6598	87.1325	132.873	96.7608	84.0161	64.685	72.2561	77.2818	64.6743
gene_ENSTNIG00000018225	-1.09645	0.00211182	0.194488	-	55	59	50	32	71	77	63	115	68	283	3.40784	4.39882	4.0184	2.49519	5.22072	5.84041	4.85917	8.56716	5.48226	17.0475
gene_ENSTNIG00000008415	-0.534936	0.00211299	0.194488	sema7a	814	652	667	534	566	783	793	893	708	1591	32.9678	31.7747	35.0395	27.2173	27.2043	38.8207	39.9801	43.485	37.3107	62.646
gene_ENSTNIG00000005067	0.504935	0.00212463	0.194488	pex6	279	247	206	206	235	137	175	172	147	183	9.21102	9.81225	8.82139	8.55872	9.20719	5.53682	7.19195	6.82739	6.31474	5.87371
gene_ENSTNIG00000013885	-1.24436	0.00213935	0.194655	jam2b	20	12	22	16	33	27	52	54	26	91	1.56759	1.13175	2.23662	1.5782	3.06953	2.59061	5.07354	5.08884	2.65162	6.93429
gene_ENSTNIG00000003833	0.448283	0.00215431	0.194843	ptprua	5558	4319	3030	4611	3972	2801	3023	2917	3325	3311	87.3361	81.6633	61.7567	91.1819	74.0696	53.8797	59.1315	55.1105	67.9832	50.5816
gene_ENSTNIG00000013784	-0.697052	0.00217956	0.195953	ube3a	91	94	80	77	62	138	112	143	141	110	2.46011	3.0578	2.80523	2.61964	1.98911	4.56697	3.76908	4.64805	4.95982	2.8911
gene_ENSTNIG00000000375	0.526316	0.00220252	0.196845	arhgef37	864	659	459	576	560	313	459	395	365	602	38.3164	35.1662	26.4028	32.1464	29.4723	16.9923	25.339	21.0616	21.062	25.9553
gene_ENSTNIG00000018598	0.570563	0.00222745	0.197712	rmi2	2003	2056	2377	1816	1691	1283	1437	1345	971	1725	294.895	364.231	453.922	336.465	295.451	231.232	263.359	238.084	186.011	246.907
gene_ENSTNIG00000012907	0.441013	0.0022384	0.197712	pgp	1746	1944	1512	1451	1318	1215	984	1086	1019	1626	122.33	163.89	137.406	127.936	109.587	104.208	85.8198	91.4828	92.8958	110.756
gene_ENSTNIG00000010343	-0.655816	0.00226764	0.199131	nid2a	132	90	89	103	75	138	150	174	99	205	4.47776	3.67365	3.91601	4.39706	3.01928	5.73063	6.33408	7.09674	4.36975	6.76082
gene_ENSTNIG00000005595	1.9705	0.00229496	0.199613	apoda.2	18	53	5	42	9	7	4	5	8	9	1.25441	4.44437	0.451962	3.68344	0.744327	0.597173	0.347001	0.418946	0.725422	0.609771
gene_ENSTNIG00000001421	-1.24852	0.00229957	0.199613	bach1b	9	16	13	17	14	30	25	28	20	70	0.322542	0.689973	0.604301	0.76671	0.595425	1.31614	1.11529	1.20649	0.932628	2.43893
gene_ENSTNIG00000017018	0.349901	0.00231602	0.199893	ecd	1885	1606	1588	1596	1396	1271	1107	1218	1166	1574	64.3781	65.9995	70.3467	68.5959	56.5806	53.1384	47.063	50.0146	51.8155	52.2624
gene_ENSTNIG00000006537	-0.532319	0.00233889	0.20054	eif3k	1625	1483	1374	1580	1622	1834	2153	2734	1528	2884	139.768	153.485	153.288	171.021	165.562	193.104	230.518	282.733	171.007	241.162
gene_ENSTNIG00000002861	0.770769	0.00237136	0.20054	eif4e2rs1	617	424	532	423	609	258	399	371	169	289	44.9636	37.1801	50.2868	38.7931	52.6683	23.0161	36.1955	32.5067	16.025	20.4754
gene_ENSTNIG00000003455	0.652748	0.00238389	0.20054	zgc_55888	4460	5067	5326	5222	4057	3307	3634	3117	2496	2644	187.971	256.966	291.155	276.97	202.917	170.619	190.655	157.949	136.879	108.337
gene_ENSTNIG00000008589	-1.03996	0.00238425	0.20054	cxadr	51	38	32	33	32	61	51	42	61	185	3.00342	2.69276	2.44434	2.44567	2.23641	4.39756	3.7387	2.97384	4.67423	10.5919
gene_ENSTNIG00000008964	-1.08189	0.00238991	0.20054	SLC25A53	356	263	265	322	309	361	455	598	237	1801	18.0677	16.0612	17.4448	20.5659	18.6109	22.4283	28.7455	36.4902	15.6508	88.8638
gene_ENSTNIG00000007248	4.44059	0.00241894	0.2008	SNX4	5	1	2	62	103	0	0	1	2	6	0.268344	0.0645788	0.139225	4.18747	6.56016	0	0	0.0645274	0.139665	0.313062
gene_ENSTNIG00000004120	0.516298	0.0024196	0.2008	YWHAQ	5876	4716	6555	5093	5105	4560	3641	3104	3473	4441	542.522	523.935	785.009	591.762	559.354	515.391	418.467	344.572	417.229	398.634
gene_ENSTNIG00000000979	0.677877	0.00247744	0.203571	exoc3l4	166	132	89	93	109	67	44	64	91	99	6.25789	5.98773	4.35187	4.41205	4.87643	3.09194	2.0648	2.90083	4.46371	3.62838
gene_ENSTNIG00000000249	-0.632074	0.00247994	0.203571	cdc42se1	202	130	143	120	129	248	218	148	259	223	60.2943	46.6913	55.3639	45.0759	45.6951	90.6176	81.0002	53.114	100.591	64.7124
gene_ENSTNIG00000006802	-0.57353	0.00255316	0.208448	angel2	191	174	142	104	153	280	179	211	167	299	10.9234	11.974	10.5336	7.48504	10.3841	19.6027	12.7433	14.5087	12.4272	16.6246
gene_ENSTNIG00000007914	-0.686011	0.00259727	0.210069	col6a2	639	362	509	378	336	604	555	849	446	1172	14.1212	9.62604	14.59	10.5124	8.81181	16.3397	15.2675	22.558	12.8245	25.18
gene_ENSTNIG00000018400	0.742556	0.00261194	0.210069	fabp4b	10315	16095	15355	14434	11838	8819	10659	6121	5465	10191	1274.62	2393.16	2461.1	2244.59	1735.99	1334.04	1639.59	909.406	878.694	1224.3
gene_ENSTNIG00000004724	0.448815	0.00261473	0.210069	dbt	2691	2942	2723	2624	2472	1943	1847	2006	1509	2670	120.402	158.391	158.027	147.748	131.257	106.421	102.87	107.913	87.8501	116.142
gene_ENSTNIG00000012248	0.865924	0.00264061	0.210545	slc22a16	297	419	260	327	268	186	238	76	170	181	11.2744	19.1389	12.8019	15.6215	12.0733	8.64341	11.2465	3.46874	8.3969	6.67994
gene_ENSTNIG00000017586	-2.57231	0.00264855	0.210545	prf1.5	101	45	67	49	55	84	39	97	1284	320	3.44584	1.84737	2.96493	2.10381	2.22685	3.50824	1.65632	3.97894	56.9997	10.6141
gene_ENSTNIG00000007933	-3.19092	0.0027029	0.212017	trim110	3	5	12	4	6	14	5	213	4	48	0.134227	0.269189	0.696412	0.225225	0.318585	0.766802	0.27848	11.4583	0.23287	2.08794
gene_ENSTNIG00000012632	1.33623	0.00270826	0.212017	cacna1ia	151	61	218	333	90	90	43	67	99	42	1.91738	0.932027	3.59048	5.32124	1.35621	1.39897	0.679679	1.02289	1.63569	0.518487
gene_ENSTNIG00000015044	-0.831624	0.00270917	0.212017	znf740b	38	37	34	31	48	45	57	73	53	112	3.71301	4.35023	4.30911	3.81191	5.56595	5.38259	6.93302	8.57606	6.73834	10.6394
gene_ENSTNIG00000018996	-0.561727	0.00272504	0.21216	rhbdd1	689	642	444	563	650	698	1011	983	626	1010	46.4798	52.1133	38.8503	47.796	52.0372	57.6417	84.8988	79.7299	54.9483	66.2406
gene_ENSTNIG00000014325	-0.44865	0.00275034	0.213031	cab39	796	686	663	641	758	811	1010	996	938	1004	50.7148	52.5913	54.79	51.3946	57.3121	63.2526	80.1028	76.2963	77.7605	62.189
gene_ENSTNIG00000016758	0.356327	0.00280406	0.216084	pgam5	4680	4568	4186	4605	4946	3693	3150	3666	3126	4375	199.82	234.686	231.824	247.435	250.613	193.023	167.421	188.195	173.667	181.606
gene_ENSTNIG00000011025	0.656806	0.00286736	0.219841	tspan11	682	822	975	700	601	509	484	490	480	434	36.997	53.6564	68.6045	47.7879	38.6911	33.8015	32.6838	31.9595	33.8811	22.8891
gene_ENSTNIG00000011470	0.594802	0.00290589	0.220504	PRKAB1	4755	5328	5594	5341	3642	2917	3394	3341	2376	4609	277.277	373.849	423.109	391.944	252.034	208.226	246.366	234.241	180.279	261.293
gene_ENSTNIG00000017149	0.407139	0.00294868	0.220504	mtrf1	774	562	504	531	501	428	415	331	429	537	43.579	38.0751	36.8073	37.6244	33.4757	29.4996	29.0864	22.4072	31.4288	29.3947
gene_ENSTNIG00000003910	-0.360277	0.00295462	0.220504	NAA15	1208	955	843	927	1127	1373	1160	1328	1165	1370	47.5122	45.197	43.0063	45.8834	52.6038	66.1066	56.7938	62.7998	59.6209	52.3862
gene_ENSTNIG00000017944	-0.372647	0.00297737	0.220504	sephs1	1296	1212	1033	1102	1155	1458	1493	1398	1179	1981	71.8555	80.8585	74.2885	76.8909	75.9963	98.9575	103.043	93.1933	85.0557	106.782
gene_ENSTNIG00000018687	1.41665	0.00298669	0.220504	ldb3a	50	40	48	137	56	32	21	44	14	12	1.53808	1.4806	1.91521	5.30357	2.04434	1.20503	0.804145	1.62737	0.560367	0.35888
gene_ENSTNIG00000014351	-1.16885	0.00299659	0.220504	bace1	20	19	22	16	12	29	41	31	22	85	0.847841	0.969184	1.20969	0.853577	0.6037	1.50494	2.16358	1.58004	1.21351	3.50317
gene_ENSTNIG00000017672	0.485518	0.0030141	0.220504	cbr4	560	459	343	411	386	231	283	314	250	463	52.1458	51.4295	41.4278	48.1628	42.6554	26.3318	32.8037	35.1547	30.2905	41.9151
gene_ENSTNIG00000017879	0.512869	0.00302817	0.220504	bhlhe23	987	1085	849	972	1137	944	581	537	666	805	97.7557	129.307	109.068	121.152	133.641	114.455	71.6318	63.9472	85.8289	77.5138
gene_ENSTNIG00000017671	-0.586381	0.00302904	0.220504	palld	223	130	138	118	209	194	222	280	228	276	4.69021	3.29003	3.76472	3.12326	5.21662	4.99489	5.81227	7.08057	6.23961	5.64358
gene_ENSTNIG00000013363	0.546233	0.0030325	0.220504	ninl	442	276	256	305	270	219	147	149	244	299	6.35288	4.77338	4.7726	5.51679	4.6054	3.85326	2.63009	2.57488	4.56323	4.17809
gene_ENSTNIG00000006894	0.540185	0.00304977	0.220504	nudt5	1054	888	963	1091	1134	773	632	667	444	1083	102.072	103.478	120.964	132.962	130.327	91.6391	76.1881	77.6628	55.9477	101.965
gene_ENSTNIG00000018545	-1.04353	0.0030512	0.220504	si_ch211-241f5.3	24	17	28	12	22	33	33	29	52	69	0.781687	0.666252	1.18289	0.491859	0.850354	1.31574	1.33795	1.13564	2.20374	2.18489
gene_ENSTNIG00000005626	-0.872537	0.00307519	0.220705	-	1767	1296	1515	799	1603	1405	1915	2506	1619	5923	117.863	104.02	131.076	67.0699	126.891	114.724	159.007	200.977	140.515	384.099
gene_ENSTNIG00000001786	0.559205	0.00308321	0.220705	-	3065	2622	2158	2227	1865	1576	1965	1536	1272	1518	201.159	207.067	183.708	183.936	145.259	126.62	160.538	121.206	108.625	96.8589
gene_ENSTNIG00000005593	-1.16728	0.00312115	0.222367	-	100	28	130	62	50	147	125	130	101	382	5.15119	1.73554	8.68594	4.01918	3.05656	9.2696	8.01535	8.05143	6.7696	19.1306
gene_ENSTNIG00000001707	-0.578738	0.00313795	0.222515	-	239	165	102	142	211	258	185	247	285	275	27.0764	22.4929	14.9885	20.2451	28.3681	35.7807	26.0897	33.6444	42.0119	30.2889
gene_ENSTNIG00000006677	0.454403	0.00323302	0.227661	dcaf5	1997	1516	905	1441	1229	895	868	1048	918	1371	72.8872	66.5795	42.8438	66.1874	53.2329	39.9883	39.4365	45.9893	43.5964	48.6484
gene_ENSTNIG00000014255	-0.465735	0.00324067	0.227661	sh3pxd2b	265	168	177	210	224	257	214	300	257	419	6.53932	4.98844	5.66535	6.52145	6.55979	7.76348	6.57364	8.90083	8.25191	10.0522
gene_ENSTNIG00000017721	0.409672	0.00326561	0.22767	mmaa	1299	1289	1180	1012	1035	838	825	877	708	1144	81.5694	97.3956	96.1095	79.9718	77.1283	64.4167	64.4877	66.2125	57.8477	69.8397
gene_ENSTNIG00000007463	-1.15434	0.0032737	0.22767	-	595	699	564	292	396	409	901	870	615	3330	35.1349	49.6668	43.1983	21.6991	27.7506	29.5652	66.2294	61.7679	47.2532	191.172
gene_ENSTNIG00000016863	-0.446514	0.00329256	0.22767	tspan7	1685	1174	1066	1185	1250	1279	1595	1774	1397	2616	146.276	122.634	120.032	129.458	128.777	135.919	172.361	185.161	157.799	220.785
gene_ENSTNIG00000016806	-0.36339	0.00330109	0.22767	stx5a	924	673	512	522	647	844	656	796	832	1020	78.0369	68.3929	56.0872	55.48	64.8466	87.2583	68.9663	80.8283	91.4294	83.7503
gene_ENSTNIG00000002404	0.623894	0.00336923	0.231313	pim1	628	520	347	535	424	273	256	360	189	533	46.2291	46.0604	33.1323	49.5619	37.0405	24.6011	23.4585	31.8626	18.1031	38.1453
gene_ENSTNIG00000006499	0.580834	0.00339194	0.231361	mettl23	330	215	209	236	174	152	95	157	137	244	32.2446	25.2784	26.4884	29.0197	20.1766	18.1812	11.555	18.4444	17.418	23.1788
gene_ENSTNIG00000014133	-1.89515	0.00340057	0.231361	-	11	20	14	23	9	18	116	79	4	66	0.969075	2.12013	1.59978	2.54995	0.940942	1.94122	12.7212	8.36786	0.458521	5.65284
gene_ENSTNIG00000016923	0.431751	0.00341718	0.231449	phgdh	2721	2249	2509	2910	2128	1842	1517	1873	1856	2246	114.018	113.397	136.368	153.453	105.821	94.4866	79.1289	94.3636	101.194	91.4981
gene_ENSTNIG00000014427	-0.434977	0.00346677	0.233759	mrpl43	715	653	578	654	784	965	791	1031	809	932	66.3899	72.9588	69.613	76.4209	86.3908	109.688	91.4277	115.101	97.7416	84.1337
gene_ENSTNIG00000017186	0.665532	0.00352252	0.234859	GADD45B	4073	5166	3257	2878	2014	2470	2136	2192	1753	2276	220.22	336.097	228.416	195.826	129.228	163.484	143.764	142.497	123.327	119.639
gene_ENSTNIG00000011201	0.610411	0.00357325	0.234859	tsen34	1838	2664	1965	2143	1594	1274	1251	1167	961	2249	121.239	211.445	168.122	177.892	124.778	102.873	102.721	92.5526	82.4809	144.226
gene_ENSTNIG00000011689	0.722808	0.00358136	0.234859	psmc3ip	1010	1320	1658	1012	1079	1143	551	588	622	883	102.36	160.972	217.952	129.071	129.773	141.805	69.513	71.6488	82.0227	87.0017
gene_ENSTNIG00000001448	-0.987079	0.0035814	0.234859	cracr2ab	30	19	14	19	16	38	44	40	21	47	3.89098	2.96524	2.35523	3.1012	2.46271	6.03335	7.10389	6.23765	3.54399	5.92645
gene_ENSTNIG00000013112	0.709302	0.00361297	0.234859	KCNIP1	1322	1711	1899	2066	1830	1289	1216	916	1118	828	133.36	207.688	248.476	262.278	219.079	159.178	152.698	111.099	146.747	81.2049
gene_ENSTNIG00000014312	0.644534	0.00362646	0.234859	SGPP2	260	341	400	246	269	192	200	176	182	233	13.3301	21.0369	26.6002	15.872	16.3669	12.0503	12.7642	10.8491	12.1413	11.6138
gene_ENSTNIG00000014556	-1.86753	0.00364923	0.234859	lrrn1	6	4	8	5	3	20	3	12	18	50	0.182594	0.146475	0.315785	0.191488	0.108346	0.745076	0.113648	0.439075	0.712757	1.47932
gene_ENSTNIG00000008294	-1.26561	0.00366959	0.234859	cacna1	6	13	12	10	7	29	23	20	22	22	0.135619	0.353575	0.351818	0.284452	0.187769	0.802426	0.647148	0.543529	0.647035	0.48345
gene_ENSTNIG00000015261	0.545346	0.00369329	0.234859	thap4	324	303	300	249	278	274	132	173	182	243	44.1238	49.6522	52.9926	42.6742	44.9291	45.6788	22.3772	28.3267	32.2503	32.173
gene_ENSTNIG00000005056	0.497485	0.00369465	0.234859	-	2057	1857	1823	2034	1681	1224	1566	1004	1207	1680	134.598	146.212	154.724	167.491	130.535	98.044	127.556	78.9877	102.765	106.874
gene_ENSTNIG00000007187	0.452476	0.00371133	0.234859	plaa	2259	2660	1994	2313	1870	1515	1609	1377	1453	2224	63.4311	89.8743	72.6235	81.7334	62.3136	52.0757	56.2402	46.4881	53.0867	60.7126
gene_ENSTNIG00000016171	-0.331623	0.00372273	0.234859	zfpl1	816	690	603	647	739	881	791	919	779	981	54.3738	55.3245	52.1175	54.2553	58.4386	71.8641	65.6117	73.6271	67.5417	63.5517
gene_ENSTNIG00000014795	-2.56291	0.00372933	1	errfi1a	1	0	6	2	3	39	15	7	5	6	0.0931176	0	0.724685	0.234369	0.331519	4.44562	1.73871	0.783704	0.60581	0.543177
gene_ENSTNIG00000016645	0.416674	0.0037307	0.234859	mkks	1354	1059	1013	1474	1398	942	818	869	865	1246	51.7597	48.7121	50.2283	70.9101	63.4213	44.0819	38.9252	39.9406	43.0253	46.3072
gene_ENSTNIG00000016930	0.500968	0.00373913	0.234859	GORASP2	1628	1128	1011	1451	1120	724	1004	762	732	1221	116.306	96.9672	93.6839	130.453	94.9557	63.3173	89.2867	65.4523	68.0446	84.805
gene_ENSTNIG00000006135	-0.998961	0.00374186	0.234859	HMOX1	39	48	56	22	32	45	70	80	63	151	2.29673	3.40138	4.2776	1.63045	2.23641	3.2441	5.13156	5.66446	4.82749	8.64532
gene_ENSTNIG00000001309	-0.631819	0.00374437	0.234859	-	105	66	89	74	84	100	100	142	106	208	11.9785	9.05996	13.1695	10.6239	11.3723	13.9653	14.201	19.4771	15.7346	23.0694
gene_ENSTNIG00000010453	0.918034	0.00377731	0.234859	abtb2b	240	84	218	104	139	68	60	53	101	139	17.0341	7.17392	20.0693	9.28925	11.7079	5.90819	5.30109	4.5228	9.3275	9.5914
gene_ENSTNIG00000009268	-0.781439	0.00378316	0.234859	maco1a	55	68	40	53	65	134	84	69	61	141	1.34654	2.00325	1.27023	1.63295	1.88854	4.01605	2.56001	2.03109	1.94322	3.3561
gene_ENSTNIG00000008597	-0.317764	0.00379595	0.234859	vps11	1166	994	877	965	1124	1268	1179	1259	1174	1448	27.7971	28.5139	27.1186	28.9512	31.7997	37.0047	34.9881	36.0869	36.417	33.5605
gene_ENSTNIG00000002185	0.343585	0.00381068	0.234859	si_ch211-269e2.1	642	439	436	511	477	410	337	366	355	495	13.9054	11.4415	12.249	13.9286	12.2609	10.871	9.08625	9.53132	10.0049	10.4235
gene_ENSTNIG00000017019	-1.88043	0.0038151	0.234859	si_ch211-248a14.8	4	7	7	7	10	50	5	32	5	45	0.156947	0.330491	0.356253	0.345645	0.465639	2.4016	0.244213	1.50962	0.255269	1.71658
gene_ENSTNIG00000006117	-3.70395	0.00382382	1	ppt2	1	1	0	1	0	1	6	8	1	26	0.134227	0.161513	0	0.168919	0	0.164315	1.00253	1.29108	0.174652	3.3929
gene_ENSTNIG00000005392	-0.923735	0.00383513	0.234859	chst3b	71	35	56	53	53	55	75	98	77	223	3.54017	2.09992	3.62177	3.32568	3.13615	3.35711	4.65514	5.87509	4.99564	10.8101
gene_ENSTNIG00000018445	3.09829	0.00384071	0.234859	fhod3b	29	956	729	17	30	60	51	33	34	37	0.476543	18.903	15.5381	0.351553	0.585033	1.20696	1.04323	0.651989	0.726972	0.591104
gene_ENSTNIG00000009803	0.498284	0.00388763	0.236769	pdik1l	695	536	566	667	460	411	301	342	474	561	43.5164	40.3833	45.9675	52.5572	34.1807	31.5026	23.4606	25.7464	38.6172	34.1499
gene_ENSTNIG00000013242	-0.447652	0.00390927	0.237131	fktn	583	360	413	446	366	557	535	661	507	654	24.2121	17.9902	22.2475	23.3097	18.0385	28.3175	27.6581	33.0056	27.3972	26.4058
gene_ENSTNIG00000002210	-0.680561	0.0039403	0.238057	scfd1	101	68	43	68	99	108	98	117	146	121	15.3184	12.4099	8.45914	12.9789	17.819	20.0517	18.5022	21.3354	28.8124	17.8417
gene_ENSTNIG00000000457	-1.12768	0.0040045	0.239795	gpbar1	22	27	14	23	19	40	71	49	29	31	1.56146	2.3059	1.28885	2.05435	1.60036	3.47541	6.27296	4.18146	2.67819	2.13909
gene_ENSTNIG00000012438	-1.38335	0.00401588	0.239795	ada	22	21	13	8	11	27	44	31	11	87	1.33158	1.52944	1.0206	0.609359	0.79012	2.00053	3.31515	2.25595	0.866308	5.11944
gene_ENSTNIG00000016422	2.35306	0.00401669	0.239795	pou1f1	25	411	51	43	381	35	56	27	17	42	1.4683	29.0458	3.88517	3.17819	26.5555	2.51639	4.09418	1.9066	1.29914	2.39818
gene_ENSTNIG00000013643	0.425087	0.00406978	0.242007	pdss1	1194	1154	1121	1232	934	810	781	857	785	966	44.473	51.7209	54.1581	57.7485	41.2852	36.9329	36.2116	38.3791	38.0449	34.9806
gene_ENSTNIG00000000772	-0.927893	0.0041495	0.244019	ssuh2.1	45	23	38	23	54	46	82	75	49	92	3.14272	1.93281	3.44225	2.02143	4.47551	3.93267	7.12873	6.29762	4.4527	6.24653
gene_ENSTNIG00000019703	-2.02997	0.00416936	0.244019	ror2	4	2	1	8	4	7	7	9	17	43	0.512694	0.308459	0.166251	1.29041	0.608435	1.09833	1.11687	1.38696	2.83519	5.35828
gene_ENSTNIG00000009328	0.718766	0.0041829	0.244019	myzap	393	317	361	220	191	191	141	123	146	324	18.1042	17.5717	21.5705	12.754	10.4418	10.771	8.08557	6.81262	8.75133	14.5107
gene_ENSTNIG00000019686	-0.749842	0.00419871	0.244019	gatb	52	33	42	34	51	67	50	77	88	69	21.3784	16.325	22.3969	17.5909	24.8827	33.7196	25.5886	38.0614	47.0749	27.579
gene_ENSTNIG00000002962	0.765052	0.00420356	0.244019	zgc_194679	312	273	232	260	360	83	225	132	193	194	29.1774	30.7201	28.1414	30.5987	39.953	9.5018	26.1926	14.8418	23.4846	17.6381
gene_ENSTNIG00000010413	0.480079	0.00420645	0.244019	CADPS2	748	627	458	596	582	343	452	346	357	661	13.0597	13.1725	10.3721	13.0954	12.059	7.331	9.82373	7.26326	8.11028	11.22
gene_ENSTNIG00000010374	-1.08138	0.0042167	0.244019	ptprea	32	29	14	17	12	26	52	34	33	73	1.07052	1.16738	0.607489	0.7157	0.47641	1.06477	2.16547	1.36756	1.43646	2.37424
gene_ENSTNIG00000011926	0.551827	0.00426709	0.245993	larp6a	20474	15262	14560	16347	14898	11254	12750	7867	12474	9569	959.395	860.546	884.957	963.986	828.472	645.562	743.721	443.227	760.563	435.933
gene_ENSTNIG00000010055	-0.69307	0.00428563	0.246122	LTBP3	58	34	43	32	54	69	54	71	59	105	1.09863	0.774945	1.05647	0.762802	1.21387	1.59996	1.27328	1.61698	1.45415	1.93362
gene_ENSTNIG00000000548	-0.534209	0.00431989	0.247057	pkp1b	158	128	129	142	108	164	174	191	221	202	7.40375	7.21727	7.84062	8.37377	6.00584	9.40751	10.1496	10.7609	13.4748	9.20246
gene_ENSTNIG00000003083	0.410464	0.00440015	0.247057	pkn3	1489	1382	1178	1224	1253	821	978	941	1065	1030	34.8118	38.8784	35.7226	36.0123	34.7647	23.4969	28.4627	26.4511	32.3978	23.4114
gene_ENSTNIG00000003725	-0.484111	0.00441018	0.247057	apex2	604	629	370	587	571	794	605	918	664	844	29.7309	37.2554	23.6232	36.3619	33.3551	47.844	37.0707	54.3295	42.5278	40.3898
gene_ENSTNIG00000012351	-4.22086	0.00441337	1	rtn4rl2a	0	0	1	0	0	3	0	9	4	11	0	0	0.0621159	0	0	0.175871	0	0.518204	0.249247	0.512138
gene_ENSTNIG00000016090	-0.313211	0.00442086	0.247057	vdac1	2986	2635	2411	2563	2774	3069	3213	3221	2842	4240	115.157	122.278	120.604	124.39	126.958	144.888	154.246	149.352	142.613	158.973
gene_ENSTNIG00000000387	0.436506	0.00442366	0.247057	mad2l1bp	719	675	607	531	658	544	420	417	337	656	70.8899	80.0806	77.6265	65.8852	76.9904	65.6584	51.5477	49.4326	43.2334	62.8807
gene_ENSTNIG00000002011	1.70927	0.00443089	0.247057	hyls1	23	13	17	18	9	1	2	8	4	10	2.45666	1.67082	2.35523	2.41951	1.14082	0.130754	0.265921	1.02738	0.55592	1.03843
gene_ENSTNIG00000012563	-1.44239	0.00443441	0.247057	frmd4bb	21	23	22	8	15	24	27	45	20	147	0.500634	0.659777	0.680284	0.24001	0.424373	0.700405	0.801254	1.28984	0.620392	3.40704
gene_ENSTNIG00000005537	0.34087	0.0044452	0.247057	gorab	2225	2126	1782	1926	1743	1521	1319	1473	1306	2186	105.471	121.265	109.567	114.894	98.0522	88.2613	77.8313	83.9517	80.5531	100.743
gene_ENSTNIG00000009146	0.650633	0.00444993	0.247057	rnf19a	843	1256	463	819	666	440	432	440	580	682	23.9798	42.9909	17.0831	29.3184	22.4827	15.3217	15.297	15.0485	21.4675	18.8609
gene_ENSTNIG00000000877	0.481278	0.00446792	0.247057	emc6	2046	1659	1997	2132	2139	1758	1241	1131	1131	2008	233.41	227.734	295.501	306.083	289.588	245.51	176.235	155.131	167.885	222.708
gene_ENSTNIG00000002376	1.36074	0.00448183	0.247057	TBL1XR1	58	24	24	16	57	14	15	15	3	21	4.61238	2.29655	2.47557	1.60124	5.37932	1.36289	1.48489	1.4342	0.310422	1.62358
gene_ENSTNIG00000002758	2.13013	0.00451099	0.24776	got1	130	11	246	101	198	12	10	37	37	74	4.82288	0.491048	11.8376	4.71544	8.71733	0.54498	0.461815	1.65039	1.78607	2.66903
gene_ENSTNIG00000001951	0.910058	0.00454475	0.24871	-	68	65	29	37	39	21	24	17	30	32	6.07249	6.98456	3.35909	4.15813	4.13312	2.29569	2.66793	1.82528	3.48589	2.77822
gene_ENSTNIG00000017978	0.419127	0.00457148	0.24927	cdr2a	1008	924	749	805	924	656	733	531	598	731	49.0264	54.0766	47.2517	49.2724	53.3331	39.058	44.3791	31.0518	37.8447	34.5657
gene_ENSTNIG00000017904	-0.356434	0.00463881	0.252031	rbm39b	2688	2290	1808	2211	2447	2580	2427	3206	2395	4062	81.802	83.8568	71.3673	84.6762	88.3739	96.1149	91.941	117.306	94.8363	120.18
gene_ENSTNIG00000012319	0.566938	0.00469615	0.253744	bphl	1887	1405	1748	1877	1353	1032	1205	1121	694	1586	213.04	190.869	255.975	266.681	181.277	142.628	169.349	152.166	101.949	174.081
gene_ENSTNIG00000011476	0.393345	0.00471382	0.253744	asphd2	719	594	443	639	544	407	444	425	388	551	44.7619	44.4974	35.7725	50.0632	40.1915	31.0177	34.4086	31.812	31.4301	33.3495
gene_ENSTNIG00000017151	0.406942	0.00472073	0.253744	tuba1a	25415	22628	22097	23487	22087	15603	18584	15491	17946	18654	1176.59	1260.52	1326.89	1368.36	1213.46	884.257	1070.97	862.256	1081.03	839.584
gene_ENSTNIG00000008550	-0.803712	0.00475258	0.25455	hspb1	566	225	236	195	174	264	407	533	394	777	61.3575	29.3496	33.1841	26.6026	22.385	35.0342	54.9226	69.4706	55.5754	81.89
gene_ENSTNIG00000012465	0.522088	0.00480331	0.256357	-	1901	1954	1973	1520	1444	1418	1192	967	1299	1201	84.8809	104.983	114.267	85.4101	76.5157	77.5069	66.2535	51.9131	75.4695	52.1349
gene_ENSTNIG00000008835	-0.575261	0.00484955	0.257302	pdf	131	147	133	125	140	136	187	181	217	299	13.4643	18.1801	17.7309	16.1681	17.0764	17.1115	23.9254	22.3673	29.0206	29.8773
gene_ENSTNIG00000011760	-0.423562	0.00485507	0.257302	taf6	2337	2283	1384	1842	2101	2010	2347	2681	2623	3600	85.154	100.097	65.4107	84.4645	90.8506	89.6559	106.455	117.453	124.36	127.528
gene_ENSTNIG00000007307	-0.326759	0.00489441	0.25848	ndrg3a	941	666	604	703	828	871	764	879	850	1328	34.3449	29.2493	28.5941	32.2899	35.864	38.916	34.7114	38.5731	40.367	47.1226
gene_ENSTNIG00000008418	-0.960973	0.00492181	0.258827	cyp11a2	374	181	293	315	346	156	661	578	523	1055	16.0419	9.3418	16.3011	17.0033	17.6123	8.19115	35.2932	29.8081	29.1891	43.9941
gene_ENSTNIG00000012745	0.393667	0.00493526	0.258827	cry-dash	2023	1550	1721	1608	1459	1531	1072	1210	1066	1474	84.4448	77.8533	93.1803	84.4698	72.2749	78.2327	55.7028	60.7274	57.8987	59.8181
gene_ENSTNIG00000014771	0.568912	0.00500096	0.261365	glyctk	373	198	169	188	264	158	167	115	162	173	16.3531	10.4454	9.61046	10.3726	13.7357	8.47978	9.11408	6.06194	9.24146	7.37387
gene_ENSTNIG00000012611	-0.38287	0.00505661	0.262364	mtg2	1164	976	858	987	1164	1149	1334	1388	1279	1465	69.2978	69.9173	66.2552	73.9472	82.2384	83.738	98.8616	99.3524	99.0767	84.7934
gene_ENSTNIG00000018707	0.356848	0.00506269	0.262364	bbs2	1237	1029	682	972	1011	772	639	765	749	864	37.8562	37.8923	27.0719	37.4345	36.7176	28.9215	24.343	28.1483	29.8252	25.7063
gene_ENSTNIG00000010631	-0.265925	0.00507218	0.262364	eef2b	16720	12801	11227	12654	14407	14734	13859	16887	14834	20666	455.401	419.536	396.632	433.734	465.679	491.264	469.888	553.009	525.715	547.233
gene_ENSTNIG00000001262	0.769747	0.00510722	0.263274	-	76	52	30	62	56	36	29	28	28	38	8.00001	6.58641	4.09605	8.2131	6.99553	4.63891	3.79997	3.54371	3.83504	3.88883
gene_ENSTNIG00000018611	-0.522942	0.00513808	0.263512	si_dkey-208k4.2	4932	4181	2709	3318	4254	4095	6689	5267	5170	5685	293.623	299.512	209.19	248.588	300.552	298.44	495.716	377.009	400.49	329.045
gene_ENSTNIG00000018226	-0.385569	0.00515788	0.263512	snx12	1636	1072	834	1184	1380	1398	1268	1569	1499	2170	222.798	175.667	147.319	202.917	223.029	233.062	214.957	256.905	265.622	287.307
gene_ENSTNIG00000000381	-0.560775	0.00517934	0.263512	cfl2	1194	1227	1262	1075	1494	1454	2076	2165	1307	2194	58.2029	71.9702	79.7932	65.9457	86.4263	86.7642	125.972	126.888	82.8992	103.976
gene_ENSTNIG00000018425	0.462378	0.00519813	0.263512	cbx3b	1239	1259	1370	1130	984	767	866	838	784	1124	112.959	138.116	162.008	129.648	106.463	85.6015	98.2817	91.8578	93.0037	99.6263
gene_ENSTNIG00000006389	-1.70164	0.00521897	0.263512	P4HA3	7	37	14	6	16	18	70	11	67	104	0.333027	2.11813	0.863926	0.359229	0.903353	1.04831	4.14558	0.629212	4.14755	4.81032
gene_ENSTNIG00000009094	0.395596	0.00521999	0.263512	rab11fip1b	5505	4800	3163	3829	3470	3559	2264	3100	2779	3978	214.582	225.136	159.919	187.828	160.517	169.824	109.854	145.285	140.948	150.75
gene_ENSTNIG00000000495	-2.99109	0.00522185	1	nexmifb	0	0	2	2	0	8	4	9	5	7	0	0	0.0444033	0.0430812	0	0.167628	0.0852284	0.185218	0.111359	0.116486
gene_ENSTNIG00000003160	0.611972	0.00523395	0.263512	slc44a1b	512	520	342	542	353	274	296	302	173	455	42.5269	51.9716	36.8457	56.6541	34.7956	27.86	30.6049	30.1595	18.6971	36.7421
gene_ENSTNIG00000010386	0.536122	0.00526733	0.264311	ticrr	4995	3715	2475	3575	3528	2910	2172	1765	3074	2293	76.2175	68.2097	48.9847	68.6489	63.8857	54.3561	41.2557	32.3807	61.032	34.0159
gene_ENSTNIG00000014239	2.79532	0.00527787	1	tfap2b	8	12	15	7	7	1	0	0	6	0	0.384804	0.694543	0.935851	0.423726	0.399579	0.0588824	0	0	0.375522	0
gene_ENSTNIG00000017726	0.609669	0.00532029	0.26564	tada2b	294	364	250	222	251	165	218	126	145	251	28.3456	42.2288	31.2641	26.9358	28.7189	19.4742	26.1638	14.606	18.1904	23.5272
gene_ENSTNIG00000016767	0.798428	0.00532898	0.26564	tbx1	919	424	262	245	442	314	164	239	301	216	43.4372	24.1146	16.0625	14.5731	24.7927	18.1682	9.6493	13.5821	18.5118	9.92564
gene_ENSTNIG00000018341	-1.77944	0.00536722	0.265825	atp8b2	10	4	8	1	4	21	14	6	11	44	0.187302	0.0901512	0.194357	0.0235712	0.0889117	0.481503	0.32642	0.135119	0.268084	0.801224
gene_ENSTNIG00000017239	-0.709944	0.00536789	0.265825	dph6	43	42	33	25	33	53	51	50	48	87	3.53566	4.15546	3.51951	2.5869	3.22011	5.33475	5.22008	4.94304	5.13544	6.95471
gene_ENSTNIG00000014310	-0.355711	0.00545748	0.269379	farsb	1721	1433	1035	1215	1352	1514	1335	1832	1834	2007	63.6668	63.7891	49.6637	56.5649	59.356	68.5637	61.4778	81.4855	88.2808	72.1835
gene_ENSTNIG00000008188	2.344	0.00552587	1	msc	24	10	4	6	13	0	0	4	2	5	3.60654	1.80821	0.779661	1.13467	2.31835	0	0	0.722707	0.391061	0.730479
gene_ENSTNIG00000010298	0.728334	0.00553012	0.272075	bola1	608	875	948	676	575	486	427	345	266	810	107.708	186.517	217.83	150.705	120.883	105.394	94.162	73.4825	61.3139	139.504
gene_ENSTNIG00000018311	-0.492752	0.0055556	0.272441	rps10	6099	5488	6226	4959	6155	6636	8467	8965	5702	11225	646.163	699.626	855.577	661.174	773.868	860.65	1116.65	1141.97	786.041	1156.19
gene_ENSTNIG00000006343	-1.03997	0.00559008	0.273245	PPFIBP2	27	14	26	22	24	44	36	43	21	98	0.692137	0.431842	0.864507	0.709724	0.730122	1.38076	1.14878	1.32532	0.700459	2.44238
gene_ENSTNIG00000009295	3.01691	0.00562831	1	RHCG	17	4	4	4	11	0	1	0	0	4	0.759061	0.21491	0.231662	0.224764	0.582876	0	0.0555818	0	0	0.173638
gene_ENSTNIG00000013495	-0.482024	0.00564051	0.274435	cops4	609	487	440	457	649	669	565	735	923	735	32.604	31.3726	30.5543	30.7898	41.2338	43.8445	37.6536	47.3111	64.2968	38.2559
gene_ENSTNIG00000014820	-0.380036	0.00565125	0.274435	alas1	5845	4889	3185	4191	5199	4971	5098	6470	5822	7551	202.158	203.468	142.884	182.416	213.394	210.468	219.489	269.05	262.008	253.904
gene_ENSTNIG00000002891	0.439385	0.00566895	0.274435	phb	2318	2175	2406	1984	1726	1731	1427	1419	1255	2086	186.377	210.429	250.923	200.751	164.693	170.377	142.826	137.178	131.298	163.061
gene_ENSTNIG00000005528	0.740815	0.00574349	0.276041	-	5561	4340	4167	4068	1953	1944	3025	2124	1405	3475	471.484	442.764	458.252	434.044	196.504	201.766	319.26	216.517	154.998	286.436
gene_ENSTNIG00000005591	0.60923	0.00575201	0.276041	rce1a	635	718	354	580	577	421	332	262	256	638	45.6645	62.1295	33.0198	52.4893	49.2421	37.0615	29.72	22.6532	23.9541	44.605
gene_ENSTNIG00000014374	0.357404	0.00577415	0.276041	snx19b	1179	1328	931	1059	1116	874	813	844	777	1063	23.2487	31.5102	23.8123	26.2796	26.1159	21.0976	19.9563	20.0101	19.9361	20.3787
gene_ENSTNIG00000000989	0.312688	0.00577522	0.276041	PAIP2B	4347	3203	3057	2965	3120	2654	2388	2471	2135	3792	223.57	198.22	203.932	191.905	190.429	167.094	152.884	152.798	142.875	189.605
gene_ENSTNIG00000002729	0.475604	0.00585795	0.278341	aftpha	366	269	174	256	228	163	143	169	172	279	43.3422	38.331	26.7267	38.1512	32.042	23.6295	21.08	24.0624	26.5029	32.1212
gene_ENSTNIG00000000918	-1.25817	0.00588553	0.278341	cxcr4b	21	36	23	32	35	32	44	66	32	212	1.25022	2.57892	1.77607	2.39748	2.47281	2.33213	3.2608	4.72425	2.47885	12.2704
gene_ENSTNIG00000009838	-0.556337	0.00589156	0.278341	mdh1ab	3408	3409	2881	3301	2946	3436	5376	5774	3220	5418	193.214	232.56	211.86	235.517	198.211	238.467	379.406	393.585	237.536	298.632
gene_ENSTNIG00000003510	0.626399	0.00590763	0.278341	dhrs13b.1	1091	855	605	472	897	319	469	522	377	844	60.0312	56.6092	43.1791	32.6838	58.5734	21.4872	32.1241	34.5339	26.9916	45.1495
gene_ENSTNIG00000014349	-0.51504	0.00591549	0.278341	tagln	7065	5431	7502	6162	8099	11035	7942	12027	7847	10030	384.537	355.692	529.626	422.071	523.134	735.249	538.097	787.056	555.73	530.744
gene_ENSTNIG00000002071	0.494909	0.00598071	0.278569	msh2	1252	744	734	871	589	581	584	432	550	790	128.681	92.0138	97.853	112.66	71.8427	73.1011	74.7188	53.3848	73.5545	78.94
gene_ENSTNIG00000005520	-1.34188	0.00599019	0.278569	mapk14a	8	8	8	10	13	24	33	10	31	18	1.35129	1.62598	1.75273	2.12567	2.60589	4.96256	6.93868	2.03086	6.81325	2.95589
gene_ENSTNIG00000010921	-1.46803	0.00601195	0.278569	b3gnt7l	22	11	10	19	8	7	67	35	26	52	1.17492	0.706884	0.692714	1.27697	0.507029	0.457638	4.45418	2.24739	1.80674	2.69991
gene_ENSTNIG00000016619	-0.356423	0.00601822	0.278569	psap	12221	7931	7490	8055	10093	10332	8579	10683	12276	16611	364.281	284.463	289.586	302.158	357.031	377.008	318.326	382.865	476.126	481.376
gene_ENSTNIG00000018199	0.458082	0.00608527	0.278569	sowahaa	1329	895	732	818	691	572	586	473	707	865	95.5718	77.4455	68.2782	74.0281	58.971	50.3544	52.4575	40.8967	66.1544	60.4755
gene_ENSTNIG00000011566	-0.654216	0.00611069	0.278569	frzb	731	541	667	558	463	638	665	825	780	1959	52.9174	47.1245	62.6287	50.8339	39.7757	56.5377	59.925	71.8055	73.47	137.871
gene_ENSTNIG00000004572	-0.434472	0.00612062	0.278569	ecsit	917	603	543	484	707	648	787	913	788	1203	38.5733	30.5213	29.6267	25.6213	35.2933	33.3679	41.2095	46.1754	43.1299	49.1973
gene_ENSTNIG00000012686	1.14791	0.00612311	0.278569	-	39	49	101	95	72	28	42	22	48	21	1.51298	2.28735	5.08226	4.638	3.3148	1.32973	2.02826	1.02616	2.42295	0.792039
gene_ENSTNIG00000014686	0.489208	0.00613079	0.278569	MFSD3	755	531	434	486	350	304	342	350	297	510	39.8331	33.7101	29.6998	32.268	21.914	19.6339	22.461	22.2018	20.3887	26.1593
gene_ENSTNIG00000004731	0.443779	0.00613395	0.278569	EFNA2	988	946	617	857	720	461	588	602	630	712	110.969	127.851	89.8871	121.134	95.9696	63.3845	82.2107	81.2952	92.0706	77.7471
gene_ENSTNIG00000002619	-0.357419	0.00615995	0.278569	-	53726	43523	39416	41938	46220	42797	53296	59053	53441	78910	1995.45	1945.11	1898.87	1960.21	2037.24	1945.83	2464.09	2637.06	2582.65	2849.35
gene_ENSTNIG00000016970	-0.919487	0.00616299	0.278569	fkbp9	173	94	73	113	39	118	142	230	115	325	6.60173	4.31626	3.61327	5.4266	1.76617	5.51226	6.74536	10.5527	5.7101	12.0574
gene_ENSTNIG00000002800	0.399193	0.00616622	0.278569	vcpip1	2313	1870	1157	1679	1781	1304	1124	1088	1483	1549	45.9846	44.7349	29.8357	42.0074	42.02	31.7359	27.8169	26.0069	38.363	29.9396
gene_ENSTNIG00000006507	-0.634138	0.00619289	0.278569	abi3a	85	60	77	63	105	85	105	121	134	160	4.28729	3.64153	5.03757	3.99892	6.28505	5.24831	6.59262	7.3379	8.79434	7.84589
gene_ENSTNIG00000003386	0.621059	0.00619697	0.278569	lamtor1	626	900	1043	1004	827	739	477	546	558	596	43.6255	75.4704	94.2794	88.0517	68.3954	63.0444	41.3799	45.7489	50.5982	40.3804
gene_ENSTNIG00000008910	0.59533	0.00631646	0.283097	si_dkeyp-47f9.4	559	372	356	389	380	403	143	281	218	310	17.4754	13.9935	14.4355	15.3039	14.0979	15.4225	5.56488	10.5619	8.8676	9.42182
gene_ENSTNIG00000013860	-0.934256	0.00636568	0.284459	NR0B1	214	152	211	271	146	152	468	323	243	789	15.7532	13.4638	20.1467	25.1052	12.7545	13.6973	42.8851	28.5878	23.2754	56.4665
gene_ENSTNIG00000002194	-1.52307	0.00639936	0.284813	ackr4a	19	6	1	7	6	11	15	25	20	37	1.17949	0.448188	0.0805206	0.546861	0.442025	0.835929	1.15914	1.86596	1.61549	2.23306
gene_ENSTNIG00000002106	-0.725235	0.0064113	0.284813	ENPP2	143	91	168	147	150	138	205	268	183	396	4.16564	3.18974	6.34778	5.38892	5.18552	4.92109	7.4337	9.38649	6.93636	11.215
gene_ENSTNIG00000000314	1.30268	0.00652869	0.288989	gtf2h4	103	405	73	186	54	83	47	100	36	70	4.74486	22.4497	4.3619	10.7829	2.95213	4.68059	2.69519	5.53871	2.15786	3.13504
gene_ENSTNIG00000017724	-1.91634	0.00655463	0.288989	-	19	10	6	8	8	6	7	46	12	138	2.5347	1.60524	1.03822	1.34308	1.26654	0.979852	1.16245	7.37824	2.083	17.8982
gene_ENSTNIG00000004883	0.33794	0.00656272	0.288989	mkrn2	3428	3195	3097	3117	3101	2445	2264	2640	2024	3318	183.524	205.822	215.061	210.004	197.02	160.239	150.881	169.934	140.993	172.698
gene_ENSTNIG00000010283	-0.413703	0.00659181	0.289427	bckdk	1717	1122	795	1050	1215	1236	1266	1576	1676	1928	64.8024	50.9544	38.9183	49.871	54.4193	57.1052	59.4785	71.5154	82.3056	70.7434
gene_ENSTNIG00000005638	0.67544	0.00661396	0.289557	SPTLC2	573	735	718	333	391	306	331	282	380	437	24.3855	37.6386	39.634	17.8345	19.7474	15.9417	17.5352	14.4294	21.0424	18.0808
gene_ENSTNIG00000019443	1.17734	0.00666599	0.290992	usf2	55	51	15	51	78	38	10	15	24	22	15.3644	17.1432	5.43514	17.9292	25.8585	12.9949	3.47743	5.0381	8.72366	5.97494
gene_ENSTNIG00000003246	0.460387	0.00670027	0.291645	mfap3l	1260	1522	1208	1227	1180	1000	921	785	677	1333	86.6082	125.884	107.701	106.138	96.2555	84.1443	78.8049	64.8755	60.5496	89.0793
gene_ENSTNIG00000011258	0.485681	0.0067538	0.292642	si_ch73-281f12.4	1007	596	557	667	659	522	399	309	564	673	20.7326	14.7652	14.8746	17.2818	16.1015	13.1562	10.2259	7.64902	15.1091	13.471
gene_ENSTNIG00000000090	1.64459	0.00676192	0.292642	sft2d2b	15	29	43	17	21	14	0	12	7	9	3.71412	8.64035	13.8102	5.29727	6.17077	4.24355	0	3.57247	2.25526	2.16653
gene_ENSTNIG00000013613	-0.979888	0.00679959	0.292852	irx5a	36	23	14	22	20	45	39	38	20	87	1.10327	0.848153	0.556509	0.848474	0.727383	1.68821	1.48781	1.40018	0.797522	2.59212
gene_ENSTNIG00000011922	0.350639	0.00682462	0.292852	lrrc28	886	847	620	686	716	528	557	583	481	787	45.4247	52.2529	41.2303	44.261	43.5639	33.1382	35.5483	35.9376	32.0877	39.2276
gene_ENSTNIG00000004716	0.415549	0.00684226	0.292852	rad54l	3114	3069	2528	2802	2093	1936	2018	1966	1601	2706	92.4422	109.627	97.3408	104.679	73.7354	70.3547	74.5723	70.171	61.8411	78.0976
gene_ENSTNIG00000008001	0.415421	0.00684551	0.292852	march11	671	557	581	528	481	473	405	416	358	440	85.5015	85.4033	96.0271	84.6688	72.7364	73.7817	64.2409	63.7334	59.3566	54.5083
gene_ENSTNIG00000019349	-0.927863	0.00686371	0.292852	TTC9	35	33	29	18	33	39	70	45	31	99	4.14474	4.70232	4.45445	2.6825	4.63766	5.65367	10.3189	6.40715	4.77668	11.3979
gene_ENSTNIG00000001709	0.639722	0.00694826	0.295162	hpgd	716	1117	1176	882	895	787	628	571	402	751	273.707	513.8	583.104	424.306	406.023	368.285	298.839	262.441	199.955	279.107
gene_ENSTNIG00000007690	-0.547624	0.00695694	0.295162	MME	197	104	126	164	183	195	167	255	185	334	5.71576	3.63086	4.74181	5.98811	6.30107	6.92594	6.03155	8.8955	6.98416	9.42133
gene_ENSTNIG00000018447	-0.91995	0.00702594	0.295235	c4b	217	224	159	142	135	243	221	401	114	762	5.4853	6.81329	5.21319	4.51717	4.04976	7.51939	6.95405	12.1873	3.74956	18.7264
gene_ENSTNIG00000003228	0.876437	0.00704907	0.295235	itk	83	194	200	231	222	91	63	84	126	172	3.18403	8.95507	9.95166	11.1519	10.1067	4.27343	3.00846	3.87437	6.28933	6.41484
gene_ENSTNIG00000008185	1.17133	0.00705314	0.295235	SBSPON	352	341	77	55	84	85	72	80	47	99	29.7283	34.6538	8.435	5.84559	8.41904	8.78786	7.56947	8.12345	5.16488	8.1287
gene_ENSTNIG00000003952	0.428709	0.00706715	0.295235	cdkn2aip	1161	1305	959	1159	880	862	770	657	800	969	81.0821	109.666	86.8716	101.863	72.9342	73.6948	66.9405	55.1672	72.6972	65.7923
gene_ENSTNIG00000017032	0.321497	0.00709467	0.295235	ccdc6a	3519	2975	2485	3043	2588	2328	2269	2261	2010	2707	172.697	175.679	158.182	187.934	150.725	139.857	138.613	133.41	128.35	129.155
gene_ENSTNIG00000016657	0.373391	0.00721667	0.295235	b3galnt2	1383	1221	1150	1278	1096	868	948	785	982	1125	60.3906	64.1551	65.1345	70.2289	56.7954	46.3984	51.53	41.2135	55.7947	47.7593
gene_ENSTNIG00000019100	0.355313	0.0072219	0.295235	mdh2	14432	12454	12982	12367	10925	10034	9571	9450	7954	12465	930.374	966.069	1085.52	1003.31	835.81	791.847	768.057	732.462	667.192	781.234
gene_ENSTNIG00000013846	0.766869	0.00724024	0.295235	NEDD8	336	446	547	427	297	350	197	264	123	313	26.0853	41.6639	55.0821	41.7179	27.3633	33.263	19.0383	24.6424	12.425	23.6243
gene_ENSTNIG00000013431	-0.472243	0.00732843	0.295235	sae1	1243	1096	905	896	1099	1200	1481	1482	925	2208	78.9632	83.7784	74.5707	71.6308	82.8527	93.3192	117.115	113.194	76.4592	136.367
gene_ENSTNIG00000004819	-0.385837	0.00732929	0.295235	rtn3	1299	1103	984	1038	1192	1514	1368	1581	1372	1355	81.5694	83.3416	80.1456	82.0264	88.828	116.381	106.932	119.364	112.1	82.721
gene_ENSTNIG00000003813	-1.15758	0.00733158	0.295235	-	85	80	131	76	63	58	255	186	79	449	5.14951	5.83184	10.294	5.79427	4.52943	4.30142	19.2306	13.5482	6.22743	26.4455
gene_ENSTNIG00000011144	-0.496127	0.00741716	0.295235	fthl31	8967	7468	7652	7090	8491	8051	10811	13008	7588	17016	663.828	665.244	734.767	660.53	745.972	729.616	996.275	1157.82	730.92	1224.68
gene_ENSTNIG00000001130	-0.520913	0.00742231	0.295235	rps5	4115	4298	5123	4341	5716	6095	7200	7615	4934	8249	499.057	627.212	805.881	662.534	822.674	904.878	1086.97	1110.38	778.599	972.612
gene_ENSTNIG00000010244	0.488645	0.0074251	0.295235	VAT1	5421	4526	4409	5014	4489	3737	3509	2060	2821	5063	326.301	327.81	344.227	379.806	320.659	275.358	262.922	149.083	220.941	296.282
gene_ENSTNIG00000004722	0.297128	0.00742678	0.295235	-	2076	1853	1279	1731	1791	1370	1270	1346	1303	1756	37.4462	40.2184	29.9239	39.2931	38.3382	30.2508	28.5161	29.1909	30.5816	30.7938
gene_ENSTNIG00000008269	-0.500813	0.00743237	0.295235	ACTG1	38092	27827	25135	31922	41118	34895	45384	53295	49099	43149	1450.21	1274.77	1241.21	1529.42	1857.74	1626.29	2150.83	2439.54	2432.24	1597.08
gene_ENSTNIG00000019101	0.39114	0.00743358	0.295235	RNF146	999	1019	589	798	804	659	569	517	635	804	61.3175	75.2596	46.8922	61.6397	58.564	49.5155	43.4747	38.1533	50.714	47.977
gene_ENSTNIG00000015760	0.281759	0.00744305	0.295235	nkrf	2649	2128	1823	2198	2170	1844	1503	1578	1895	2135	85.008	82.1708	75.8806	88.7654	82.6405	72.4394	60.0402	60.8846	79.1264	66.6091
gene_ENSTNIG00000011686	3.29646	0.00745087	1	SRCIN1	1	22	6	6	4	1	0	0	3	0	0.0198447	0.525335	0.154441	0.149842	0.0942021	0.024293	0	0	0.0774642	0
gene_ENSTNIG00000014058	0.869765	0.0074643	0.295235	npb	58	66	74	46	32	28	34	31	26	32	9.72148	13.3112	16.088	9.70287	6.36516	5.74511	7.09395	6.24724	5.67038	5.2145
gene_ENSTNIG00000014710	0.516708	0.00746621	0.295235	ppil1	1212	1511	1640	1173	1404	1223	791	778	850	1333	160.054	240.102	280.914	194.939	220.032	197.709	130.031	123.528	146.055	171.14
gene_ENSTNIG00000015072	5.10959	0.00752956	1	ankrd33aa	2	27	0	0	3	0	0	0	0	0	0.101583	1.65015	0	0	0.180829	0	0	0	0	0
gene_ENSTNIG00000002630	0.499141	0.00754116	0.295235	zbtb22a	932	964	791	990	655	587	583	486	487	986	38.2445	47.5991	42.1013	51.1242	31.897	29.4868	29.7801	23.9779	26.0026	39.3358
gene_ENSTNIG00000011675	0.369817	0.00754976	0.295235	rwdd1	700	594	578	658	697	565	383	444	429	707	66.6055	68.0091	71.3356	78.7909	78.7046	65.8108	45.3645	50.7946	53.1134	65.4018
gene_ENSTNIG00000011867	0.906977	0.00755319	0.295235	ush1gb	84	82	153	210	147	58	94	71	69	72	4.08553	4.79901	9.65222	12.8537	8.48481	3.4533	5.69118	4.15193	4.3667	3.40455
gene_ENSTNIG00000007695	-0.823493	0.00759597	0.295235	MBNL1	54	33	44	26	35	110	44	51	51	84	3.70788	2.72655	3.91878	2.24669	2.85204	9.24615	3.76088	4.21041	4.55656	5.6075
gene_ENSTNIG00000007214	-0.997033	0.00759862	0.295235	sh3bp2	28	18	10	15	28	40	19	37	31	73	1.02424	0.792292	0.474472	0.690516	1.21551	1.79119	0.865173	1.6273	1.4755	2.59612
gene_ENSTNIG00000014543	0.570263	0.00761396	0.295235	cenpl	1067	666	400	856	640	471	524	438	463	448	59.9727	45.0434	29.1619	60.5482	42.6898	32.4076	36.6628	29.5996	33.8614	24.4808
gene_ENSTNIG00000005637	-1.52355	0.00762582	0.295235	-	6	6	7	21	6	9	16	43	35	32	0.508705	0.612116	0.769802	2.24064	0.6037	0.9341	1.68865	4.38334	3.86115	2.63768
gene_ENSTNIG00000006180	0.440116	0.00765438	0.295235	hspa13	2813	2501	2319	2421	1832	1462	1930	1672	1630	1962	139.94	149.712	149.638	151.568	108.157	89.0343	119.519	100.007	105.51	94.8922
gene_ENSTNIG00000008783	2.94788	0.00766304	0.295235	prmt8b	218	15	7	199	81	4	40	7	5	1	11.935	0.988153	0.497083	13.7106	5.26265	0.268078	2.72602	0.460771	0.35618	0.0532259
gene_ENSTNIG00000016732	0.760973	0.00767674	0.295235	p2rx7	1450	777	714	1536	1298	414	417	499	864	1298	56.7231	36.5748	36.229	75.6174	60.2591	19.8257	20.3064	23.4701	43.9785	49.3657
gene_ENSTNIG00000008475	1.38243	0.00768163	0.295235	CYP8B1	24	14	19	21	66	7	6	13	16	13	0.999901	0.701847	1.02675	1.10104	3.26321	0.35701	0.311173	0.651196	0.867362	0.526559
gene_ENSTNIG00000006667	-1.17664	0.00768291	0.295235	ppp2r3a	187	80	91	103	99	158	98	637	176	128	7.8208	4.02595	4.93648	5.42107	4.91361	8.08916	5.10201	32.0311	9.57761	5.20449
gene_ENSTNIG00000012497	0.363166	0.00769909	0.295235	prickle3	4138	3733	2288	3392	2967	2405	2360	2258	2569	3068	142.666	154.866	102.318	147.172	121.396	101.504	101.286	93.6002	115.247	102.836
gene_ENSTNIG00000015613	-0.352401	0.00770243	0.295235	rfc5	1428	1229	943	1261	1404	1557	1326	1803	1402	1838	91.7859	95.0535	78.6187	102	107.095	122.51	106.095	139.337	117.255	114.855
gene_ENSTNIG00000002481	0.460307	0.00770414	0.295235	endog	535	559	626	461	517	403	372	412	357	417	37.4836	47.1267	56.8889	40.6468	42.9866	34.5644	32.4441	34.7062	32.5454	28.4041
gene_ENSTNIG00000004246	0.479288	0.00770525	0.295235	wdr4	1547	1528	929	1213	1079	785	688	952	664	1485	88.9403	105.706	69.2772	87.7622	73.6182	55.2477	49.2382	65.8063	49.6719	83.0028
gene_ENSTNIG00000003104	0.768627	0.00771364	0.295235	PCMTD2	290	260	269	183	197	89	170	106	81	275	17.1711	18.5243	20.6594	13.6361	13.8427	6.45099	12.5301	7.5462	6.2405	15.8304
gene_ENSTNIG00000004858	-1.00074	0.00772402	0.295235	gabrg1	15	11	15	11	19	23	30	29	18	43	2.03008	1.79136	2.63317	1.87349	3.05162	3.81053	5.05415	4.71891	3.16978	5.65781
gene_ENSTNIG00000017228	0.44966	0.00774381	0.295235	PPP1CB	2900	2506	2408	2833	2469	2320	1753	1602	2060	1736	192.651	200.319	207.49	236.842	194.648	188.668	144.964	127.955	178.064	112.12
gene_ENSTNIG00000015467	0.664554	0.00775325	0.295235	fam32a	1566	1884	2607	1485	1535	1654	1047	1017	778	1371	208.487	301.812	450.189	248.801	242.522	269.562	173.516	162.791	134.773	177.453
gene_ENSTNIG00000003082	0.536139	0.00777862	0.295235	uap1l1	2090	1603	1808	1963	1581	986	1416	1142	810	1958	90.3573	83.3909	101.387	106.801	81.1156	52.1831	76.2053	59.3616	45.5656	82.2977
gene_ENSTNIG00000012557	-0.730062	0.00777963	0.295235	slc16a7	219	185	153	152	163	161	197	194	338	605	7.83135	7.96036	7.0966	6.84029	6.91728	7.04782	8.76928	8.34097	15.7269	21.0332
gene_ENSTNIG00000018964	0.516226	0.00783657	0.296158	prmt6	2983	3851	3349	3404	2843	2161	2691	1839	1825	3104	190.61	296.098	277.571	273.729	215.588	169.038	214.048	141.285	151.737	192.829
gene_ENSTNIG00000015761	-0.282467	0.00784317	0.296158	sept6	1113	936	775	896	967	1185	970	1096	933	1515	32.8022	33.1934	29.6262	33.2318	33.8212	42.7525	35.5864	38.8365	35.7786	43.4088
gene_ENSTNIG00000008035	-0.930405	0.00790042	0.297576	-	299	259	263	201	175	247	253	505	228	1215	9.45583	9.8559	10.7882	7.99949	6.56783	9.56228	9.95988	19.2018	9.38205	37.3562
gene_ENSTNIG00000003451	0.908633	0.0079565	0.298239	PCMTD2	309	259	411	267	237	81	231	149	72	276	27.4815	27.7172	47.4121	29.8835	25.0141	8.81866	25.574	15.9327	8.33199	23.8643
gene_ENSTNIG00000012590	0.462309	0.00795751	0.298239	spryd4	580	581	461	432	418	403	302	285	270	561	65.4814	78.9286	67.5083	61.3779	56.0044	55.697	42.4426	38.6863	39.6633	61.576
gene_ENSTNIG00000012629	0.34266	0.00803639	0.30045	sgsm3	1145	873	725	732	916	695	473	681	728	858	33.0013	30.2767	27.1038	26.5506	31.3312	24.5215	16.9704	23.5991	27.3018	24.042
gene_ENSTNIG00000018246	-1.28019	0.00815445	0.304111	mmp19	211	71	51	37	65	147	60	479	140	142	9.71321	3.93285	3.04521	2.14348	3.55099	8.28389	3.43825	26.5118	8.38577	6.35517
gene_ENSTNIG00000017247	-0.876657	0.00818583	0.30444	klhdc1	31	30	46	37	39	40	65	98	45	94	1.64483	1.91535	3.16579	2.47057	2.45572	2.59809	4.29316	6.25182	3.10674	4.84891
gene_ENSTNIG00000019783	-0.561539	0.00821838	0.30444	mt-co3	25051	21084	22144	22315	25257	28689	30604	43640	18278	52417	2083.39	2109.93	2388.74	2335.51	2492.78	2920.77	3168.32	4363.69	1977.92	4238.15
gene_ENSTNIG00000011722	-0.623078	0.00824015	0.30444	itgb3a	205	108	118	72	134	157	134	231	211	222	5.74884	3.64434	4.29215	2.54096	4.45951	5.38967	4.67774	7.78863	7.69916	6.05254
gene_ENSTNIG00000008484	-0.487168	0.00826024	0.30444	jmjd4	104	76	90	97	111	125	116	141	117	172	5.54061	4.87199	6.21918	6.5033	7.01783	8.15212	7.69285	9.03162	8.11045	8.90863
gene_ENSTNIG00000016883	3.45986	0.0082999	1	CLDN20	11	5	3	3	2	1	0	0	1	0	1.21667	0.665456	0.430397	0.417581	0.262523	0.1354	0	0	0.143918	0
gene_ENSTNIG00000008831	-0.608186	0.00831745	0.30444	cotl1	536	258	390	364	343	368	488	531	477	1074	21.2092	12.2842	20.0166	18.1258	16.1068	17.8255	24.0372	25.2625	24.5591	41.3163
gene_ENSTNIG00000000223	0.882442	0.00834993	0.30444	dnd1	92	149	80	64	49	70	30	40	45	51	5.7715	11.2475	6.50965	5.05265	3.64798	5.37571	2.34276	3.01706	3.67323	3.11049
gene_ENSTNIG00000015060	-0.944829	0.00835121	0.30444	esyt1a	86	77	84	97	89	97	98	228	73	391	1.68617	1.81661	2.13623	2.39339	2.07085	2.32815	2.39185	5.37478	1.86235	7.45312
gene_ENSTNIG00000008208	-4.60749	0.00838838	1	sqlea	0	0	0	0	1	5	0	2	0	33	0	0	0	0	0.0455255	0.234804	0	0.0922469	0	1.23075
gene_ENSTNIG00000015712	-2.11163	0.0083931	0.30444	-	26	4	10	8	6	5	20	13	9	214	3.29376	0.609744	1.64318	1.2754	0.90204	0.775399	3.15395	1.98009	1.48353	26.3567
gene_ENSTNIG00000018271	-1.78161	0.00840701	0.30444	nfatc2a	3	5	6	3	4	12	7	7	8	46	0.217171	0.435531	0.563376	0.273301	0.343634	1.0634	0.630789	0.609258	0.753539	3.23741
gene_ENSTNIG00000000539	0.555447	0.00840866	0.30444	utp18	1609	1106	1221	1273	961	671	828	625	616	1552	62.6806	51.8442	61.6963	62.4085	44.4279	31.9989	40.1525	29.2738	31.2243	58.7796
gene_ENSTNIG00000015630	0.401461	0.00843317	0.30444	PURB	1483	1220	891	1164	907	815	713	714	738	1337	111.044	109.921	86.5364	109.685	80.5967	74.7048	66.4583	64.2799	71.9028	97.3294
gene_ENSTNIG00000013042	-0.614739	0.00846477	0.30444	fstl5	102	103	104	80	105	196	142	133	154	119	2.78862	3.3884	3.68798	2.75244	3.4067	6.55966	4.83262	4.37183	5.47828	3.16296
gene_ENSTNIG00000012126	0.499679	0.00850418	0.30444	SINHCAF	381	426	408	572	532	326	263	313	321	451	37.7355	50.7695	52.4145	71.295	62.5305	39.5256	32.4254	37.2728	41.368	43.427
gene_ENSTNIG00000017507	0.757111	0.00855374	0.30444	QPRT	56	48	51	40	32	27	19	27	26	36	3.09699	3.19419	3.65837	2.78387	2.10018	1.8279	1.30801	1.7953	1.87094	1.93558
gene_ENSTNIG00000004415	0.455769	0.00855435	0.30444	zbtb7a	392	278	243	371	386	250	189	223	276	266	17.9443	15.3128	14.4282	21.3724	20.9693	14.0093	10.7698	12.2735	16.4393	11.8381
gene_ENSTNIG00000003612	-0.584797	0.00856452	0.30444	MYADM	343	231	241	308	175	424	313	498	257	442	25.5079	20.6709	23.2468	28.825	15.4445	38.5995	28.9754	44.5278	24.8684	31.9566
gene_ENSTNIG00000015101	0.724409	0.0085783	0.30444	ptges3a	1087	1323	1824	993	798	1078	619	573	745	682	116.676	170.875	253.947	134.134	101.651	141.647	82.708	73.9484	104.05	71.1695
gene_ENSTNIG00000010531	-0.81577	0.00857854	0.30444	pacc1	91	44	89	63	98	62	110	166	137	210	5.64913	3.28671	7.16633	4.92175	7.21975	4.7116	8.50038	12.39	11.0661	12.6741
gene_ENSTNIG00000012798	-0.595557	0.00858195	0.30444	ntn2	101	68	55	58	49	101	65	85	97	152	3.57263	2.8943	2.52346	2.58186	2.05692	4.37345	2.8621	3.615	4.4645	5.22719
gene_ENSTNIG00000008965	0.365367	0.00858688	0.30444	zgc_66447	1856	1495	1116	1523	1197	1056	1090	906	1045	1429	66.7349	64.6821	52.0482	68.9149	51.0769	46.481	48.7873	39.1675	48.8907	49.9534
gene_ENSTNIG00000000364	-1.37861	0.00859478	0.30444	-	13	19	21	11	14	30	25	36	10	123	1.00093	1.76028	2.09723	1.06584	1.27922	2.8276	2.39611	3.33262	1.00183	9.20713
gene_ENSTNIG00000000282	0.570218	0.00860672	0.30444	cycsb	5368	6017	6985	4848	5201	4655	3585	3517	2233	5686	444.175	599.087	749.677	504.827	510.721	471.517	369.263	349.894	240.417	457.411
gene_ENSTNIG00000005183	0.77667	0.00867285	0.305719	gbx2	785	714	404	541	281	215	242	334	189	649	58.578	64.1108	39.1032	50.8043	24.8844	19.6399	22.4794	29.9663	18.3511	47.0834
gene_ENSTNIG00000006979	-0.889336	0.00868336	0.305719	etv4	20	19	12	16	23	30	20	42	33	41	3.89098	4.44786	3.02815	3.91731	5.31022	7.14475	4.84356	9.82429	8.35368	7.75482
gene_ENSTNIG00000011678	0.459881	0.00870423	0.305741	preb	3665	3853	3510	3743	2866	2296	2194	2693	1876	4077	132.143	167.162	164.151	169.836	122.632	101.34	98.472	116.743	88.0113	142.912
gene_ENSTNIG00000019728	-1.91284	0.00880412	1	cacng1a	2	3	2	4	3	3	15	6	9	21	0.225021	0.406146	0.29187	0.566358	0.400562	0.41319	2.10082	0.811645	1.31756	2.29705
gene_ENSTNIG00000003133	0.590398	0.00881275	0.308835	-	634	363	372	578	411	351	257	196	408	328	38.6962	26.6596	29.4502	44.3962	29.7698	26.2254	19.5262	14.3833	32.4022	19.4631
gene_ENSTNIG00000015479	-0.524838	0.00884834	0.309228	ccl25b	183	189	119	144	175	207	180	298	164	317	13.8454	17.2062	11.678	13.7106	15.7126	19.1717	16.9525	27.1078	16.1448	23.317
gene_ENSTNIG00000012320	0.397686	0.00886491	0.309228	g2e3	1417	1668	1309	1127	1329	1177	933	995	828	1284	69.1764	97.9834	82.8885	69.2389	76.9961	70.3398	56.6989	58.4028	52.5961	60.9413
gene_ENSTNIG00000011847	-0.314171	0.0089077	0.309627	CHUK	1079	696	571	685	807	881	851	897	908	1139	30.6931	23.823	21.0679	24.5215	27.2425	30.6783	30.1338	30.6785	33.6077	31.4993
gene_ENSTNIG00000013318	-0.459249	0.00891736	0.309627	ptena	355	177	245	229	222	304	239	339	342	459	18.7295	11.2367	16.766	15.2045	13.8997	19.6339	15.6964	21.504	23.4778	23.5434
gene_ENSTNIG00000000820	2.36291	0.00895402	1	-	5	16	10	11	4	0	4	3	0	2	0.509895	1.96336	1.32275	1.4117	0.48409	0	0.50778	0.367836	0	0.198289
gene_ENSTNIG00000002265	-3.46827	0.00896416	1	wdr17	1	0	0	1	0	5	6	1	3	8	0.125227	0	0	0.157593	0	0.766487	0.935308	0.150564	0.488826	0.973972
gene_ENSTNIG00000015304	-1.45406	0.00901771	0.311571	zgc_85843	62	63	19	49	17	240	19	184	48	69	3.66111	4.47641	1.45526	3.64129	1.19131	17.3488	1.39663	13.0636	3.68805	3.96122
gene_ENSTNIG00000003587	0.319142	0.00902361	0.311571	atrip	4757	3990	3875	4130	4064	3742	2854	3463	2930	3578	144.162	145.499	152.32	157.51	146.16	138.822	107.666	126.181	115.537	105.419
gene_ENSTNIG00000005501	-0.447472	0.00903646	0.311571	tmem185	598	457	446	412	521	794	586	595	699	566	39.0124	35.8745	37.74	33.8249	40.3361	63.41	47.5887	46.6703	59.3353	35.8984
gene_ENSTNIG00000014366	0.690359	0.00905586	0.311571	-	3051	1747	1668	1978	2042	1341	1375	972	1744	697	45.9115	31.633	32.5568	37.4579	36.4662	24.7027	25.7565	17.586	34.1476	10.1969
gene_ENSTNIG00000019441	-0.574758	0.00910662	0.311711	reep5	688	510	363	600	851	595	856	1050	787	1134	100.612	89.7428	68.8548	110.421	147.688	106.516	155.826	184.618	149.751	161.225
gene_ENSTNIG00000019232	-1.73737	0.00912185	0.311711	mctp2a	39	15	39	19	12	25	237	25	13	90	1.15618	0.535081	1.49965	0.708846	0.422179	0.90727	8.74609	0.891092	0.501462	2.59395
gene_ENSTNIG00000005386	0.508994	0.0091361	0.311711	sema6d	1904	1376	790	1427	1218	988	826	838	1071	818	52.4933	45.6482	28.2508	49.5107	39.8511	33.345	28.348	27.7782	38.4204	21.9255
gene_ENSTNIG00000010535	0.52854	0.00914247	0.311711	marc1	3037	2845	2702	3080	2544	1747	2303	1158	1871	2845	202.99	228.813	234.251	259.071	201.791	142.942	191.615	93.0596	162.719	184.872
gene_ENSTNIG00000017686	0.526853	0.00917421	0.312088	ccsapb	889	810	623	741	501	473	502	349	375	803	72.0107	78.9493	65.456	75.5356	48.1602	46.9021	50.6179	33.9894	39.524	63.2367
gene_ENSTNIG00000004419	0.817942	0.0092122	0.312677	GRIA2	40	39	31	30	29	19	12	21	19	25	3.11279	3.65193	3.12909	2.93798	2.6782	1.81	1.16245	1.96486	1.92388	1.89142
gene_ENSTNIG00000003615	-1.23128	0.00931102	0.314663	nrm	9	13	10	5	9	23	22	11	14	41	0.487825	0.847877	0.703053	0.341059	0.578921	1.52611	1.48439	0.716864	0.98738	2.16055
gene_ENSTNIG00000008057	0.523184	0.00939095	0.314663	-	2059	1174	1002	1382	1311	1183	777	597	1133	1005	203.93	139.914	128.724	172.255	154.093	143.432	95.7968	71.0922	146.012	96.7719
gene_ENSTNIG00000007637	0.48967	0.00939419	0.314663	pgrmc1	1488	1374	1604	1231	1387	1144	1082	738	733	1411	167.128	185.695	233.677	173.997	184.875	157.293	151.279	99.6609	107.123	154.075
gene_ENSTNIG00000004844	0.499664	0.00941913	0.314663	gins3	653	615	585	597	523	609	292	392	386	423	67.1158	76.0598	77.9891	77.219	63.7924	76.6241	37.3594	48.4418	51.6219	42.2679
gene_ENSTNIG00000013777	-0.530357	0.00942957	0.314663	atp1b1a	648	411	345	361	409	453	403	583	595	1141	46.7537	35.6821	32.2869	32.7783	35.0203	40.0106	36.1952	50.5745	55.8589	80.0358
gene_ENSTNIG00000015418	1.07971	0.00943233	0.314663	unc45b	395	749	988	852	729	217	445	214	117	934	9.19536	20.9808	29.8329	24.9603	20.1398	6.18398	12.8955	5.98974	3.54399	21.1386
gene_ENSTNIG00000004073	0.511228	0.00943609	0.314663	acox3	1835	2161	1644	1800	1217	964	1289	1227	955	1680	99.9594	141.648	116.16	123.395	78.6744	64.2837	87.4069	80.3627	67.6902	88.9723
gene_ENSTNIG00000009280	-0.518264	0.0094374	0.314663	gins2	506	566	426	490	530	534	815	820	497	931	36.1097	48.6024	39.432	44.0056	44.8853	46.6499	72.3996	70.3574	46.1492	64.5924
gene_ENSTNIG00000003437	0.657582	0.00949442	0.315266	tspan18a	219	218	196	154	90	125	100	88	114	127	19.557	23.4252	22.7028	17.3068	9.53796	13.6648	11.1164	9.4485	13.2464	11.026
gene_ENSTNIG00000014053	0.322961	0.00949722	0.315266	pycr1b	3058	2660	2330	2471	2028	2044	1766	1823	1712	2715	223.598	234.035	220.98	227.375	175.976	182.957	160.741	160.266	162.881	193.001
gene_ENSTNIG00000019846	0.54732	0.00954341	0.31601	TBC1D14	499	362	269	411	288	209	288	216	166	362	39.9741	34.8944	27.951	41.4342	27.3796	20.4956	28.7195	20.8044	17.303	28.1933
gene_ENSTNIG00000004649	-0.754809	0.00956146	0.31601	chst12b	72	46	80	62	64	95	90	91	68	228	4.05386	3.11647	5.84242	4.39305	4.27634	6.54782	6.30789	6.16028	4.98173	12.4804
gene_ENSTNIG00000008256	-1.06011	0.00962753	0.317498	lfng	24	15	14	19	6	28	27	23	24	64	1.75486	1.31975	1.32778	1.74833	0.52064	2.50626	2.45754	2.022	2.28337	4.54956
gene_ENSTNIG00000011361	-1.98298	0.00966847	0.317868	alpk3b	2	4	12	7	17	115	21	11	7	17	0.0281155	0.0676619	0.218808	0.123837	0.283609	1.97902	0.367486	0.185922	0.128041	0.232339
gene_ENSTNIG00000012338	-1.42785	0.00968274	0.317868	RGS13	28	3	13	8	12	23	8	31	40	72	4.26648	0.550049	2.56934	1.53405	2.16994	4.29018	1.51742	5.67931	7.9306	10.666
gene_ENSTNIG00000006698	-1.07742	0.00970458	0.317868	il16	34	36	34	16	30	25	31	68	59	151	0.798897	1.01785	1.03623	0.473118	0.836543	0.719098	0.906731	1.92107	1.80384	3.44943
gene_ENSTNIG00000011621	-0.421831	0.00975705	0.317868	tmem11	1064	852	574	860	958	982	1088	1336	886	1388	67.2651	64.8121	47.0681	68.4203	71.8736	75.9969	85.6214	101.549	72.8814	85.3092
gene_ENSTNIG00000013172	0.798257	0.00978521	0.317868	hsd17b7	60	83	56	78	45	46	29	29	24	63	3.77853	6.28952	4.57431	6.18165	3.3631	3.54622	2.27339	2.1958	1.96661	3.85718
gene_ENSTNIG00000007460	-0.273766	0.00978751	0.317868	PNPT1	821	716	585	673	744	843	787	829	762	1025	23.916	25.0973	22.1039	24.6717	25.7202	30.0614	28.5382	29.0351	28.8825	29.0287
gene_ENSTNIG00000011040	-0.902112	0.00979862	0.317868	-	34	31	25	18	19	30	53	31	38	88	1.94959	2.13892	1.85939	1.2989	1.29292	2.10582	3.78308	2.13721	2.83519	4.90574
gene_ENSTNIG00000000802	-1.0591	0.00980709	0.317868	-	16	14	9	15	18	18	32	39	15	46	1.28647	1.35449	0.938614	1.51778	1.71754	1.77169	3.20283	3.77021	1.56929	3.59579
gene_ENSTNIG00000000135	0.385959	0.00985921	0.318484	ube3d	1506	1623	1156	1501	1192	1061	1025	957	865	1463	95.9503	124.425	95.5313	120.348	90.1266	82.751	81.2925	73.3088	71.7088	90.62
gene_ENSTNIG00000003005	4.0926	0.00988318	1	reep6	5	2	2	6	1	0	0	0	0	0	0.626135	0.301368	0.324859	0.945557	0.148612	0	0	0	0	0
gene_ENSTNIG00000019780	-0.432896	0.00988885	0.318484	arpc1a	5224	3597	2628	3483	4205	3691	4471	6163	4890	6003	157.077	130.142	102.495	131.796	150.048	135.859	167.347	222.804	191.317	175.483
gene_ENSTNIG00000000511	-1.42108	0.0099073	0.318484	si_dkeyp-97e7.9	7	6	7	1	9	9	14	17	14	27	0.390094	0.402337	0.505982	0.0701308	0.595208	0.613974	0.971189	1.13905	1.01516	1.46283
gene_ENSTNIG00000001844	0.709465	0.00991815	0.318484	sars1	495	512	497	689	385	352	290	245	156	609	64.9748	80.8682	84.6179	113.814	59.973	56.5612	47.3852	38.6659	26.644	77.7168
gene_ENSTNIG00000005561	0.401991	0.00996994	0.318484	sarm1	1077	1029	876	739	810	862	502	641	573	862	32.9135	37.8392	34.7239	28.4211	29.3764	32.2479	19.0971	23.5526	22.7849	25.6108
gene_ENSTNIG00000000182	-1.78149	0.00998286	0.318484	egr1	12	12	9	11	10	22	3	10	112	38	0.563522	0.678077	0.548199	0.65007	0.557295	1.2647	0.17537	0.564614	6.84356	1.73489
gene_ENSTNIG00000008032	-1.12892	0.00999345	0.318484	ptpn6	49	36	59	32	57	42	80	63	58	314	1.8251	1.61348	2.85043	1.49996	2.51954	1.91504	3.70926	2.82134	2.81096	11.3705
gene_ENSTNIG00000012284	0.741014	0.0099948	0.318484	otofa	267	241	124	156	258	180	130	63	125	105	3.44656	3.74335	2.07617	2.53418	3.9523	2.84436	2.08893	0.977773	2.09952	1.31772
gene_ENSTNIG00000008370	-0.973122	0.0100939	0.320495	tshz3a	60	24	16	24	20	33	41	44	48	115	1.27424	0.613309	0.440744	0.64143	0.504064	0.857927	1.0839	1.12351	1.3264	2.37441
gene_ENSTNIG00000018859	0.529075	0.0101003	0.320495	tm2d2	2790	3818	3560	3243	2872	2139	2736	2149	1754	2538	156.682	258	259.318	229.193	191.406	147.049	191.266	145.102	128.168	138.569
gene_ENSTNIG00000012570	-0.671815	0.0102116	0.323345	-	99	68	111	93	127	192	159	139	170	120	11.8525	9.7961	17.2371	14.0119	18.0441	28.1393	23.6962	20.0084	26.4825	13.9674
gene_ENSTNIG00000016470	0.599434	0.0103357	0.32659	ehhadh	471	444	315	324	332	268	321	243	169	198	14.6195	16.5829	12.682	12.6559	12.2294	10.1831	12.4028	9.06858	6.82546	5.97494
gene_ENSTNIG00000010886	-0.455426	0.0103916	0.327671	mtor	425	335	268	218	357	460	340	427	494	421	10.4012	9.86525	8.50738	6.71413	10.3686	13.7813	10.3581	12.5645	15.731	10.0169
gene_ENSTNIG00000008007	-0.967791	0.0104383	0.328458	atp1a3b	69	27	41	41	37	63	137	45	42	124	1.55639	0.732829	1.19956	1.16384	0.990439	1.73959	3.84677	1.22041	1.23269	2.71926
gene_ENSTNIG00000000851	-0.781779	0.0104929	0.329492	fas	37	34	30	26	23	60	25	58	41	78	9.05856	10.0162	9.52676	8.01067	6.68253	17.9823	7.61908	17.0729	13.061	18.5657
gene_ENSTNIG00000018566	-0.393299	0.0105618	0.330965	eif3g	2767	2497	2711	2420	2879	3222	3634	3754	2748	4006	169.676	184.246	215.629	186.752	209.512	241.865	277.397	276.776	219.262	238.826
gene_ENSTNIG00000008357	0.843525	0.0106003	0.331025	etfbkmt	118	132	126	66	115	64	78	78	24	62	11.7405	15.8032	16.2607	8.26391	13.5787	7.79507	9.66058	9.33083	3.10706	5.99727
gene_ENSTNIG00000008896	-0.80283	0.0106075	0.331025	gnmt	842	631	672	550	510	565	719	1111	675	2870	32.9978	29.7557	34.1593	27.1252	23.7191	27.1055	35.0757	52.3491	34.42	109.348
gene_ENSTNIG00000010035	-0.35741	0.0107019	0.332704	cdc23	634	524	450	384	627	664	598	677	599	772	24.0672	23.9351	22.1572	18.3445	28.2461	30.856	28.258	30.8992	29.5867	28.4912
gene_ENSTNIG00000004832	0.714584	0.0107389	0.332704	eme1	94	84	88	41	86	59	47	33	46	52	6.26365	6.73515	7.60587	3.43813	6.8007	4.81269	3.89855	2.64385	3.98834	3.36869
gene_ENSTNIG00000013838	-0.87549	0.010787	0.332704	mmp14a	106	86	32	45	83	80	71	87	160	252	4.33337	4.23045	1.69682	2.31511	4.02674	4.00356	3.61313	4.27624	8.51089	10.0156
gene_ENSTNIG00000006801	0.415389	0.0107909	0.332704	ccdc9	1335	1185	794	1060	1002	1017	568	768	802	818	67.1801	71.754	51.8259	67.128	59.8388	62.6494	35.5806	46.4669	52.5132	40.0194
gene_ENSTNIG00000017594	0.563848	0.0108001	0.332704	rab3c	169	136	131	123	124	110	96	62	61	135	16.5875	16.0621	16.6775	15.1928	14.4435	13.2167	11.7293	7.31659	7.79039	12.8821
gene_ENSTNIG00000003251	-1.37366	0.0108899	0.332704	cxcl19	20	63	33	54	32	24	114	189	25	196	4.11123	15.583	8.79877	13.9693	7.80633	6.03934	29.171	46.7117	6.68677	39.1702
gene_ENSTNIG00000010887	0.602248	0.0108917	0.332704	tafa5l	174	138	112	108	94	86	46	92	98	84	33.8516	32.3055	28.2627	26.4418	21.7027	20.4816	11.1402	21.5199	24.8079	15.8879
gene_ENSTNIG00000013478	-0.570441	0.0109003	0.332704	wdr41	165	120	174	126	168	174	256	252	164	266	7.95414	6.96079	10.8799	7.64395	9.61112	10.2682	15.3622	14.606	10.287	12.4666
gene_ENSTNIG00000007975	0.412018	0.0109111	0.332704	pard3ab	1319	908	723	1255	955	847	693	684	756	834	21.5877	17.8819	15.3485	25.8489	18.549	16.9699	14.1188	13.4598	16.0997	13.2704
gene_ENSTNIG00000005492	0.74708	0.0109119	0.332704	mblac1	630	1135	1505	780	733	819	563	476	448	630	43.2586	93.7769	134.04	67.4007	59.7298	68.8418	48.1222	39.2972	40.0262	42.0563
gene_ENSTNIG00000001144	0.475214	0.0109121	0.332704	ufc1	2548	3143	2748	2328	2150	1766	1896	1929	1283	2529	165.073	245.014	230.92	189.801	165.299	140.057	152.905	150.256	108.153	159.289
gene_ENSTNIG00000015217	1.23052	0.0109667	0.332704	AQP4	52	12	16	15	42	12	7	8	11	19	3.38225	0.939187	1.34986	1.22781	3.24196	0.955477	0.566769	0.625627	0.930958	1.20147
gene_ENSTNIG00000002472	0.930251	0.011006	0.332704	snapc4	155	225	141	173	213	97	40	94	182	54	7.20122	12.5784	8.49689	10.1148	11.7438	5.51674	2.31334	5.25079	11.0022	2.43908
gene_ENSTNIG00000014611	0.874517	0.011009	0.332704	col7a1	100	60	92	84	31	49	24	29	43	59	2.04149	1.4739	2.43614	2.15807	0.751043	1.22456	0.609907	0.711816	1.14222	1.171
gene_ENSTNIG00000002459	-0.367479	0.0110114	0.332704	far1	298	206	219	219	280	308	308	299	283	358	32.4664	27.0056	30.9477	30.0262	36.2019	41.0776	41.7709	39.1662	40.1179	37.9192
gene_ENSTNIG00000008612	-0.921021	0.0110155	0.332704	zgc_112285	44	104	24	72	45	111	138	85	73	140	2.755	7.83556	1.94915	5.67334	3.34377	8.508	10.756	6.39896	5.94738	8.52225
gene_ENSTNIG00000005264	-0.505665	0.0110709	0.332704	lama4	224	148	194	198	220	246	199	336	214	424	3.86449	3.07237	4.34122	4.2988	4.50425	5.19536	4.27368	6.96957	4.80388	7.11161
gene_ENSTNIG00000014960	-1.52526	0.0110717	0.332704	ccdc135	4	10	3	3	7	13	21	21	6	15	0.411123	1.23674	0.399944	0.388035	0.853818	1.63565	2.6868	2.5951	0.802412	1.49886
gene_ENSTNIG00000014596	0.93527	0.0110881	0.332704	erbb3a	700	873	547	681	1127	223	582	205	690	256	11.7781	17.675	11.938	14.4199	22.5039	4.59324	12.1901	4.14719	15.1064	4.1877
gene_ENSTNIG00000000183	-0.924879	0.0111095	0.332704	zgc_162730	180	141	112	76	259	151	168	204	540	376	10.4035	9.80604	8.39635	5.52787	17.7648	10.6836	12.0871	14.1762	40.6101	21.1277
gene_ENSTNIG00000001629	0.523711	0.0111239	0.332704	CEBPG	1655	2512	2185	1893	1860	1410	1584	1442	1074	1550	71.5036	130.592	122.447	102.924	95.367	74.5736	85.1903	74.9062	60.3766	65.1058
gene_ENSTNIG00000016203	1.47892	0.0112437	0.335223	slc47a3	15	17	13	9	23	1	4	9	4	10	1.70231	2.32147	1.91362	1.28537	3.09763	0.138926	0.565082	1.22804	0.590665	1.10333
gene_ENSTNIG00000019680	-2.00676	0.0112879	0.335223	-	7	8	16	9	7	3	8	8	37	170	0.886783	1.21949	2.62909	1.43483	1.05238	0.46524	1.26158	1.21852	6.09896	20.9376
gene_ENSTNIG00000004528	0.908916	0.0112987	0.335223	GAN	184	284	186	303	114	81	128	62	77	255	6.5511	12.167	8.58965	13.5762	4.81678	3.53035	5.67298	2.65406	3.56715	8.82662
gene_ENSTNIG00000010940	0.662559	0.0113047	0.335223	cenpw	405	540	652	380	497	449	297	298	179	372	65.0473	104.361	135.828	76.8062	94.7297	88.2789	59.3794	57.5457	37.4078	58.0865
gene_ENSTNIG00000017312	-1.49858	0.0113191	0.335223	itgb1bp1	33	26	12	38	23	24	103	31	12	226	1.48667	1.40943	0.701211	2.15438	1.22966	1.32358	5.77622	1.67913	0.703424	9.89847
transcript_ENSTNIT00000001710	-0.704668	0.0113759	0.33586	-	136	67	88	74	91	80	107	144	133	293	10.1834	6.03667	8.5468	6.97308	8.08633	7.33299	9.97341	12.964	12.9581	21.3295
gene_ENSTNIG00000002849	0.438119	0.0114099	0.33586	sgms2b	571	497	440	398	359	241	317	316	315	485	40.2648	42.171	40.2446	35.3192	30.0427	20.8038	27.8262	26.7916	28.9024	33.2498
gene_ENSTNIG00000006736	1.72639	0.0114622	0.33586	mrps16	17	19	28	4	6	4	3	2	7	7	1.57626	2.11983	3.36747	0.466743	0.660216	0.454021	0.346263	0.222963	0.844525	0.631009
gene_ENSTNIG00000002900	0.609238	0.011474	0.33586	rabggtb	836	1076	1108	681	709	833	509	561	379	645	97.4119	150.864	167.46	99.8599	98.041	118.819	73.8293	78.5943	57.4619	73.0674
transcript_ENSTNIT00000009632	3.95488	0.0114869	1	tmem74b	0	6	8	4	2	0	0	0	1	0	0	1.96642	2.82627	1.37106	0.646462	0	0	0	0.354399	0
gene_ENSTNIG00000015567	-0.491358	0.0114911	0.33586	her6	1496	774	582	807	913	859	1264	1167	1254	1682	116.836	72.7365	58.9566	79.3149	84.6193	82.1245	122.884	109.581	127.431	127.711
gene_ENSTNIG00000007744	-0.356311	0.0115208	0.33586	clptm1	2021	1292	1118	1437	1600	1875	1491	2075	1934	1963	75.6643	58.2043	54.2916	67.7048	71.0886	85.9334	69.4876	93.4039	94.214	71.4501
gene_ENSTNIG00000016322	-0.547266	0.0115411	0.33586	SGK1	157	135	104	71	138	144	163	149	147	282	7.91887	8.19343	6.80399	4.50672	8.26035	8.89125	10.2343	9.03592	9.64752	13.8284
gene_ENSTNIG00000009186	4.49996	0.0115491	1	lrrc14b	18	3	1	2	0	0	0	0	0	0	0.79556	0.159548	0.057328	0.111242	0	0	0	0	0	0
gene_ENSTNIG00000008446	-1.32271	0.0115672	0.33586	snx22	26	51	13	23	19	11	73	59	120	54	2.71933	6.41841	1.76359	3.0273	2.35829	1.40837	9.50423	7.41931	16.3307	5.49086
gene_ENSTNIG00000006856	-1.38592	0.0116387	0.33586	slc43a2b	15	13	10	4	7	9	12	18	32	62	0.98744	1.02975	0.853858	0.331373	0.546856	0.725268	0.983345	1.42467	2.74097	3.96798
gene_ENSTNIG00000017119	-0.825382	0.0116418	0.33586	emilin2b	24	22	26	17	23	37	32	36	26	73	0.553971	0.611036	0.778422	0.493813	0.630026	1.04547	0.919455	0.999081	0.780879	1.63816
gene_ENSTNIG00000001568	0.54598	0.0116498	0.33586	znf296	969	536	395	706	639	533	456	290	430	434	55.4174	36.8855	29.3012	50.8119	43.3689	37.3152	32.4633	19.9408	31.9982	24.1307
gene_ENSTNIG00000002151	-0.967417	0.01166	0.33586	-	56	15	29	26	17	32	36	62	47	103	12.0813	3.89391	8.11504	7.05891	4.35242	8.45109	9.66794	16.082	13.1935	21.6034
gene_ENSTNIG00000004966	0.251486	0.0116904	0.33586	mipep	3441	3178	2390	2604	2823	2454	2143	2333	2092	3039	110.914	123.26	99.9229	105.628	107.986	96.8304	85.9861	90.4145	87.7399	95.2335
gene_ENSTNIG00000001336	0.277519	0.0116907	0.33586	zgc_77486	6560	5730	5470	5304	5617	5081	4489	4324	4104	5553	204.199	214.621	220.853	207.774	207.496	193.613	173.942	161.829	166.223	168.049
gene_ENSTNIG00000018193	0.591742	0.0116907	0.33586	grin2da	245	143	149	240	125	123	88	103	144	135	4.77072	3.35059	3.76331	5.88121	2.88857	2.93197	2.13307	2.41144	3.6485	2.5557
gene_ENSTNIG00000017556	-0.758419	0.0116964	0.33586	s100a10a	755	401	415	428	407	454	640	721	439	1968	100.108	63.9786	71.3734	71.4174	64.043	73.6909	105.635	114.942	75.7393	253.691
gene_ENSTNIG00000014867	-0.453894	0.0117219	0.335937	vapal	850	625	381	612	784	727	718	814	1041	1064	71.7872	63.515	41.7368	65.0455	78.5777	75.162	75.4844	82.6561	114.397	87.363
gene_ENSTNIG00000004610	0.377326	0.0117436	0.335937	dgke	1537	849	800	1047	909	694	611	735	754	1136	60.1265	39.9639	40.5928	51.5439	42.1999	33.2344	29.7535	34.5702	38.3794	43.2045
gene_ENSTNIG00000001893	-1.34019	0.0117939	0.33674	-	5	3	11	19	14	37	32	15	25	24	0.499759	0.360812	1.4261	2.38992	1.66064	4.52719	3.9815	1.80262	3.25136	2.33217
gene_ENSTNIG00000007104	0.616249	0.0118952	0.337912	pomk	259	304	333	216	180	195	169	171	108	211	13.5988	19.2062	22.6783	14.2722	11.2157	12.5334	11.0457	10.7949	7.37833	10.7706
gene_ENSTNIG00000001604	-0.918294	0.0119018	0.337912	-	53	73	95	34	63	121	82	154	51	226	5.86215	9.71566	13.6292	4.73258	8.26946	16.3834	11.2902	20.4797	7.33983	24.3023
gene_ENSTNIG00000011763	0.515104	0.0119172	0.337912	slc25a35	149	149	178	142	193	134	95	92	115	137	10.4393	12.5615	16.1761	12.5203	16.0472	11.4929	8.28545	7.74992	10.4838	9.33181
gene_ENSTNIG00000006926	0.493101	0.01195	0.337912	lrmp	865	958	640	960	874	814	588	534	523	553	54.6317	72.8052	52.4294	76.3023	65.5081	62.9346	46.2286	40.5501	42.9798	33.9556
gene_ENSTNIG00000010398	0.351154	0.0119595	0.337912	mpi	1309	1150	976	1104	1141	822	988	772	744	1085	67.429	71.2809	65.2114	71.5673	69.7506	51.8341	63.3533	47.8131	49.8672	54.3369
gene_ENSTNIG00000001409	-1.36796	0.0119761	0.337912	csf3r	16	19	19	6	18	33	10	39	18	121	0.436336	0.62348	0.67208	0.205916	0.582544	1.10167	0.339474	1.27876	0.638716	3.20807
gene_ENSTNIG00000013445	-0.331091	0.0119916	0.337912	dab2	4347	2838	3092	3240	4154	4504	3667	3958	4785	5065	131.798	103.538	121.598	123.624	149.466	167.169	138.4	144.284	188.772	149.299
gene_ENSTNIG00000000731	-0.325035	0.0120301	0.337994	zdhhc18a	664	463	400	515	518	543	517	640	599	900	35.5485	29.8265	27.7766	34.6975	32.9108	35.5868	34.4547	41.196	41.7268	46.844
gene_ENSTNIG00000003154	-0.44413	0.0120508	0.337994	setd5	756	449	309	501	579	723	487	699	740	796	12.2172	8.73102	6.47702	10.1889	11.1041	14.3029	9.7968	13.5816	15.5603	12.5061
gene_ENSTNIG00000004192	0.469925	0.0121092	0.337994	wrap53	468	379	318	469	361	308	187	278	352	306	25.5576	24.9047	22.5252	32.2319	23.3958	20.5903	12.7122	18.2533	25.0122	16.2463
gene_ENSTNIG00000011596	-0.713413	0.0121217	0.337994	pecam1	249	100	206	165	228	453	180	354	292	249	8.88955	4.29585	9.53924	7.41315	9.65986	19.7977	7.99941	15.1952	13.5643	8.64247
gene_ENSTNIG00000006912	-0.699257	0.0121257	0.337994	ETV6	103	125	67	66	93	97	162	143	87	254	4.99849	7.29927	4.21738	4.03073	5.35599	5.76248	9.78636	8.34372	5.49358	11.9838
gene_ENSTNIG00000018037	-1.26544	0.0121494	0.337994	CDKN2B	25	15	36	20	24	20	50	21	52	172	1.32863	0.959231	2.4816	1.33762	1.51367	1.30116	3.3078	1.34185	3.59585	8.8869
gene_ENSTNIG00000019471	-0.647506	0.0121608	0.337994	TPM4	60	48	33	38	80	73	67	76	90	93	13.6184	13.1095	9.71531	10.8542	21.5487	20.2832	18.9302	20.7402	26.5799	20.5219
gene_ENSTNIG00000011555	-0.610948	0.0121844	0.337994	sh3bp4	105	63	55	74	85	92	64	143	111	174	2.37088	1.71171	1.61083	2.10276	2.27769	2.54299	1.79889	3.88221	3.2612	3.81969
gene_ENSTNIG00000000393	-0.400295	0.0121959	0.337994	zgc_171857	255	195	215	250	225	275	266	339	249	377	11.8472	10.9013	12.9563	14.6168	12.4055	15.6403	15.3837	18.9364	15.0525	17.0284
gene_ENSTNIG00000019352	-1.46261	0.0122469	0.338097	lgmn	285	122	59	68	209	108	185	240	606	899	14.2759	7.35337	3.83333	4.28652	12.424	6.62245	11.5355	14.4541	39.4971	43.78
gene_ENSTNIG00000018480	0.359447	0.0122599	0.338097	-	684	485	474	449	588	422	326	479	327	521	30.4164	25.9514	27.3399	25.1267	31.0302	22.9721	18.0457	25.61	18.9206	22.5241
gene_ENSTNIG00000002767	1.55074	0.0122668	0.338097	gnrh2	11	21	7	10	17	4	5	8	2	3	1.66834	3.83247	1.37707	1.90866	3.05982	0.742656	0.943988	1.45883	0.39469	0.442355
gene_ENSTNIG00000018578	-0.357295	0.0123239	0.338458	nprl3	894	816	600	862	848	1050	842	1071	1057	1067	34.4167	37.7998	29.9605	41.7615	38.742	49.4831	40.3504	49.5728	52.9469	39.935
gene_ENSTNIG00000000225	-0.417972	0.0123489	0.338458	nfx1	634	633	375	585	678	712	666	806	599	1109	117.072	140.649	89.8179	135.944	148.577	160.947	153.089	178.946	143.922	199.093
gene_ENSTNIG00000007348	1.07107	0.0123779	0.338458	-	45	168	86	42	76	45	46	30	50	25	0.976622	4.38724	2.42091	1.1471	1.95741	1.19554	1.24273	0.782812	1.41195	0.527487
gene_ENSTNIG00000012117	0.482575	0.012388	0.338458	prr5a	381	370	183	253	275	167	154	216	224	273	21.5631	25.1975	13.434	18.0196	18.4703	11.5702	10.8496	14.6982	16.4957	15.0213
gene_ENSTNIG00000000351	-3.33484	0.0124022	1	-	0	0	0	1	2	2	2	1	10	18	0	0	0	0.180402	0.340243	0.35097	0.356894	0.172356	1.86526	2.50862
gene_ENSTNIG00000006563	-0.932364	0.0124113	0.338458	dnase1l4.1	87	64	43	31	64	63	182	86	50	150	6.67496	5.9085	4.27921	2.99315	5.82726	5.91706	17.3822	7.93323	4.99153	11.1887
gene_ENSTNIG00000004376	-0.850141	0.0124143	0.338458	mt-nd1	604	464	332	819	612	572	1473	1105	394	1544	40.495	37.4326	28.8714	69.1013	48.6935	46.9458	122.934	89.0736	34.3712	100.64
gene_ENSTNIG00000017030	-1.55434	0.0124498	0.338462	phyhipla	6	17	11	16	30	11	15	126	40	45	0.351444	1.19818	0.835725	1.1794	2.08536	0.78874	1.09371	8.87355	3.04859	2.56257
gene_ENSTNIG00000012651	-0.418971	0.0124593	0.338462	rps16	3832	3182	2779	3252	3323	3097	4161	4645	3329	6831	416.1	415.758	391.406	444.387	428.211	411.671	562.439	606.43	470.35	721.132
gene_ENSTNIG00000002275	0.570151	0.0124897	0.338679	nars1	442	479	418	257	421	363	278	192	188	338	32.2826	42.0968	39.5994	23.622	36.4908	32.4555	25.2753	16.8605	17.8664	24.0005
gene_ENSTNIG00000010875	3.73468	0.0125341	1	htr6	4	4	0	30	1	2	0	1	0	0	0.274082	0.329798	0	2.5869	0.081316	0.167759	0	0.082384	0	0
gene_ENSTNIG00000008014	-0.833962	0.0126293	0.340932	tubb5	198	106	142	190	65	199	149	421	162	324	8.37733	5.39653	7.79283	10.1165	3.26369	10.3069	7.84751	21.4163	8.91846	13.3273
gene_ENSTNIG00000014155	1.2738	0.0126381	0.340932	kcnq5b	22	13	14	14	19	8	3	7	11	4	0.891021	0.633544	0.735461	0.713562	0.913218	0.396636	0.151249	0.340868	0.579686	0.157501
gene_ENSTNIG00000005008	0.362962	0.0126405	0.340932	chtopa	1644	1592	1431	1924	1741	1316	1225	1189	1279	1461	108.881	126.871	122.93	160.36	136.838	106.695	100.993	94.6795	110.219	94.0719
gene_ENSTNIG00000019627	0.611382	0.0126673	0.340977	prdx3	1395	2007	2539	1632	1503	1437	1231	1133	1110	1082	170.766	295.626	403.141	251.412	218.344	215.338	187.582	166.755	176.801	128.769
gene_ENSTNIG00000003355	0.361917	0.0126873	0.340977	dusp16	1847	1359	1093	1422	1223	995	919	803	1086	1605	64.9117	57.4703	49.8244	62.8917	51.0079	42.807	40.2047	33.9308	49.6616	54.8389
gene_ENSTNIG00000008138	2.36253	0.0127095	1	armc3	10	6	19	2	11	2	4	3	0	0	0.254451	0.183706	0.627082	0.0640432	0.332164	0.0622976	0.126698	0.0917801	0	0
gene_ENSTNIG00000013105	-0.334939	0.0127307	0.341535	eif3s6ip	3687	2739	1941	2810	2983	3263	2996	3965	3279	4010	133.674	119.49	91.2778	128.209	128.346	144.819	135.213	172.838	154.685	141.343
gene_ENSTNIG00000008564	0.416191	0.0127804	0.342054	dhrs11a	587	478	468	533	419	353	368	305	286	571	49.194	48.2026	50.8729	56.2134	41.6719	36.2147	38.3908	30.7324	31.1871	46.5231
gene_ENSTNIG00000019576	0.348565	0.0127953	0.342054	socs7	913	634	544	612	541	525	417	477	398	723	41.6189	34.7758	32.1651	35.1083	29.2666	29.2965	23.6625	26.1433	23.6068	32.0417
gene_ENSTNIG00000009428	-0.409278	0.0128359	0.342532	nsun3	285	242	280	211	276	396	255	360	290	428	18.6487	19.054	23.7644	17.375	21.4323	31.7201	20.7706	28.3223	24.6908	27.2273
gene_ENSTNIG00000015016	-1.58823	0.0128683	1	usp21	8	2	3	4	3	8	10	9	7	27	0.449268	0.135149	0.218526	0.282692	0.199937	0.549974	0.69907	0.607688	0.511503	1.47414
gene_ENSTNIG00000015865	-0.548784	0.0129759	0.345658	cmklrl2	85	80	68	71	75	91	82	109	88	197	5.99388	6.78809	6.21963	6.30065	6.27633	7.85537	7.19794	9.24141	8.07433	13.5056
gene_ENSTNIG00000017895	-1.60729	0.0130314	0.346435	dnase1l4.1	33	8	9	17	28	72	6	19	143	34	2.56805	0.749114	0.908444	1.66486	2.58585	6.85896	0.581227	1.77773	14.4797	2.57233
gene_ENSTNIG00000012345	0.359731	0.0130627	0.346435	elf2b	1702	1216	957	1280	1044	910	927	732	947	1257	80.6212	69.3093	58.7987	76.3023	58.6875	52.7676	54.6606	41.6892	58.3679	57.8873
gene_ENSTNIG00000010553	0.422215	0.0130739	0.346435	ap5s1	713	524	578	463	483	347	347	387	328	681	76.5316	67.6786	80.4722	62.5418	61.5253	45.595	46.3646	49.9442	45.81	71.0652
gene_ENSTNIG00000019697	-3.73215	0.0130783	1	-	2	0	0	0	0	3	4	7	0	15	0.431476	0	0	0	0	0.792289	1.07422	1.81571	0	3.14612
gene_ENSTNIG00000011354	0.268229	0.0132078	0.348909	-	5563	3727	3451	4170	4056	3300	3043	3127	3018	4869	299.543	241.478	241.025	282.569	259.181	217.521	203.966	202.442	211.448	254.887
gene_ENSTNIG00000010215	-0.428005	0.0132305	0.348909	gps1	968	899	519	698	980	1190	1049	1113	853	1137	63.1504	70.5714	43.9172	57.3053	75.8722	95.0352	85.1886	87.3009	72.4077	72.114
gene_ENSTNIG00000004998	-0.512963	0.0132748	0.348909	cd81a	130	108	73	110	102	139	110	187	107	202	11.7537	11.7496	8.56091	12.5159	10.9443	15.3844	12.3802	20.328	12.5878	17.7558
gene_ENSTNIG00000013995	-0.891352	0.0132821	0.348909	-	137	183	273	234	102	307	313	326	151	769	10.738	17.2593	27.7544	23.0811	9.48764	29.4563	30.5388	30.7215	15.3998	58.5986
gene_ENSTNIG00000012255	1.48405	0.0132828	0.348909	grm1a	23	18	80	15	25	20	4	5	15	18	0.433154	0.407901	1.95421	0.355503	0.55874	0.461085	0.0937733	0.113216	0.36757	0.329568
gene_ENSTNIG00000016130	1.88697	0.013322	1	unc119b	16	19	6	13	5	0	5	1	3	7	1.40578	2.00871	0.683775	1.4374	0.52134	0	0.546854	0.105638	0.342967	0.597932
gene_ENSTNIG00000002367	-0.640129	0.0133506	0.350083	siah1	761	826	394	324	355	563	710	910	923	916	104.948	137.069	70.4779	56.2307	58.0997	95.0463	121.886	150.888	165.625	122.813
gene_ENSTNIG00000001003	0.631105	0.0133987	0.350736	SRSF3	2018	1961	3059	2696	2954	2180	1054	1881	1798	1343	120.469	140.864	236.865	202.541	209.277	159.312	78.325	135.01	139.662	77.9451
gene_ENSTNIG00000003465	0.478645	0.0134705	0.351408	pou5f3	4761	3231	2178	2805	2945	2545	1987	1708	2751	1972	270.391	220.8	160.442	200.477	198.488	176.937	140.474	116.628	203.291	108.883
gene_ENSTNIG00000000347	0.519393	0.0134837	0.351408	srd5a2a	187	246	168	165	248	134	139	160	101	173	17.7932	28.1654	20.7342	19.7576	28.0039	15.6082	16.4639	18.3044	12.5045	16.0035
gene_ENSTNIG00000011738	-1.44081	0.0135129	0.351408	C5AR1	13	13	3	8	18	8	13	24	30	82	0.813976	0.979445	0.243644	0.630371	1.33751	0.613189	1.01325	1.80677	2.44413	4.99161
gene_ENSTNIG00000020561	-0.927589	0.0135372	0.351408	-	28	39	11	28	47	65	64	69	37	47	19.4715	32.6343	9.92202	24.504	38.7877	55.3338	55.4021	57.6916	33.4794	31.7758
gene_ENSTNIG00000011220	0.421129	0.0135423	0.351408	wdr74	1414	1192	1149	1275	895	799	795	795	689	1425	66.9791	67.9414	70.5953	76.0043	50.3116	46.3311	46.8772	45.2772	42.4662	65.624
gene_ENSTNIG00000005582	0.456811	0.0135768	0.351408	utp23	689	771	813	639	871	473	471	567	654	593	124.074	167.065	189.897	144.811	186.138	104.27	105.582	122.763	153.241	103.819
gene_ENSTNIG00000007342	-0.38372	0.0135873	0.351408	rpn2	394	332	221	279	293	441	398	339	329	435	13.5625	13.7515	9.86739	12.0861	11.9692	18.5831	17.0542	14.0303	14.7358	14.5576
gene_ENSTNIG00000011326	0.572472	0.0136416	0.351866	sepsecs	779	785	833	738	653	330	552	497	341	897	72.8499	88.3343	101.042	86.8533	72.4703	37.7783	64.2593	55.8818	41.4936	81.5534
gene_ENSTNIG00000006819	-0.917433	0.0136567	0.351866	-	28	25	12	13	10	40	23	35	23	43	1.01123	1.08642	0.562131	0.590843	0.428594	1.76842	1.03401	1.51978	1.08082	1.50979
gene_ENSTNIG00000007763	-0.692586	0.0137228	0.351866	prkd2	134	57	61	109	75	95	82	138	156	238	3.75778	1.9234	2.21882	3.84673	2.49599	3.26127	2.8625	4.65295	5.69227	6.48876
gene_ENSTNIG00000002909	0.48345	0.0137599	0.351866	agap2	346	365	218	278	273	273	129	174	209	278	9.08334	11.53	7.42322	9.18443	8.50526	8.77341	4.21565	5.49213	7.13921	7.09533
gene_ENSTNIG00000004822	-0.841741	0.0137684	0.351866	map4k2	49	41	46	31	75	47	72	62	83	186	1.27409	1.28279	1.55141	1.01439	2.3143	1.49602	2.33046	1.93829	2.80812	4.70191
gene_ENSTNIG00000007123	-1.27785	0.0137843	0.351866	tlr3	6	14	3	12	6	10	21	21	23	24	0.143509	0.402926	0.0930715	0.361201	0.170308	0.292796	0.62525	0.603908	0.7158	0.558083
gene_ENSTNIG00000007478	0.446899	0.0137872	0.351866	arid5b	293	164	125	156	171	138	107	125	118	163	5.62992	3.79181	3.11538	3.77222	3.89929	3.24601	2.55931	2.8878	2.9502	3.04495
gene_ENSTNIG00000007551	-0.644125	0.0138081	0.351866	itga1	238	307	122	141	166	187	305	270	272	484	4.47446	6.94498	2.97502	3.33596	3.70363	4.3037	7.13788	6.1031	6.65377	8.84642
gene_ENSTNIG00000012379	0.470486	0.0138625	0.351866	kcnh5b	161	129	127	113	128	85	91	100	100	90	3.49066	3.36542	3.57151	3.08317	3.29342	2.25599	2.456	2.60678	2.82108	1.89706
gene_ENSTNIG00000001126	-3.98202	0.0138944	1	-	0	1	0	0	0	0	2	9	1	11	0	0.0794515	0	0	0	0	0.164387	0.714494	0.0859148	0.70613
gene_ENSTNIG00000007658	1.11242	0.0138958	0.351866	slc23a1	23	12	24	13	30	10	9	10	7	11	0.870067	0.546229	1.17761	0.61888	1.3468	0.463086	0.423811	0.454828	0.344554	0.404553
gene_ENSTNIG00000009952	-0.37578	0.0139025	0.351866	CHORDC1	1743	1351	1027	1216	1301	1319	1800	1782	1354	2228	112.698	105.109	86.13	98.944	99.8275	104.4	144.876	138.531	113.912	140.053
gene_ENSTNIG00000006945	0.434018	0.0139116	0.351866	TMEM69	1299	1640	1526	1303	1516	1297	974	1008	1039	1077	74.8798	113.754	114.098	94.5232	103.708	91.5234	69.8908	69.8616	77.9302	60.3573
gene_ENSTNIG00000017371	-0.431138	0.0139134	0.351866	UBR1	352	325	246	174	283	318	322	325	361	528	4.56542	5.07212	4.13847	2.84005	4.35592	5.04896	5.19875	5.06809	6.09228	6.65779
gene_ENSTNIG00000018027	-0.288021	0.01395	0.351866	aimp1a	1743	1357	1189	1263	1381	1579	1531	1636	1313	2406	98.9899	92.7346	87.5874	90.2682	93.077	109.777	108.237	111.712	97.027	132.846
gene_ENSTNIG00000014342	-0.824462	0.0139589	0.351866	si_dkey-243k1.3	305	525	116	317	292	249	550	703	492	728	20.8987	43.2861	10.3097	27.3349	23.7443	20.886	46.9125	57.916	43.8652	48.4965
gene_ENSTNIG00000001964	4.23359	0.0139731	1	gcc1	18	7	0	4	0	0	0	0	1	0	0.918527	0.429819	0	0.256873	0	0	0	0	0.0663979	0
gene_ENSTNIG00000003364	0.487638	0.0139777	0.351866	dohh	2188	2512	3034	1967	2177	1720	1603	1568	1257	2567	146.393	202.238	263.303	165.622	172.857	140.877	133.51	126.137	109.432	166.978
gene_ENSTNIG00000012641	0.565262	0.014104	0.352043	itih5	782	709	485	816	508	432	559	421	387	358	20.165	21.9991	16.2218	26.4801	15.5457	13.6368	17.9435	13.0526	12.9848	8.97495
gene_ENSTNIG00000015168	0.495319	0.0141089	0.352043	nmnat1	672	652	811	608	538	570	452	454	405	442	53.2456	62.1628	83.3493	60.6257	50.5886	55.2874	44.5819	43.2507	41.7546	34.0483
gene_ENSTNIG00000015820	0.530023	0.0141215	0.352043	psmd9	651	735	907	502	637	590	423	491	389	502	32.0685	43.5666	57.9524	31.12	37.2385	35.5784	25.9384	29.0805	24.9334	24.0414
gene_ENSTNIG00000000992	0.499275	0.0141385	0.352043	samd14	547	346	391	379	296	185	269	266	231	440	30.1743	22.9665	27.9765	26.3104	19.3775	12.4928	18.4717	17.6423	16.5805	23.5972
gene_ENSTNIG00000005672	0.491281	0.0141407	0.352043	hpse	1174	874	1030	993	962	667	947	587	598	705	51.5744	46.2004	58.6907	54.8976	50.1529	35.8697	51.787	31.0046	34.1823	30.1102
gene_ENSTNIG00000018936	-0.638939	0.0141451	0.352043	TGFB1I1	468	240	216	202	285	258	386	321	362	883	23.3887	14.4325	14.0017	12.7043	16.9029	15.784	24.0134	19.2881	23.5399	42.9022
gene_ENSTNIG00000016818	-0.440393	0.0141479	0.352043	cfl1	1850	1297	1793	1211	1734	1805	1891	2194	1644	3324	83.6898	70.6007	105.208	68.9419	93.0905	99.9573	106.487	119.333	96.7692	146.191
gene_ENSTNIG00000016006	-0.263268	0.0142064	0.352916	NET1	1656	1455	1143	1318	1390	1652	1255	1749	1544	2146	51.5723	54.524	46.171	51.6547	51.372	62.98	48.6525	65.489	62.566	64.9747
gene_ENSTNIG00000004496	-0.3001	0.0142357	0.353052	dldh	1227	965	754	951	1004	1065	1133	1241	985	1555	52.423	49.6104	41.7845	51.1324	50.9057	55.701	60.2577	63.7487	54.7581	64.5901
gene_ENSTNIG00000005120	-0.56445	0.0142601	0.353052	dock11	107	100	82	84	77	92	166	108	122	170	1.13234	1.27338	1.12557	1.11869	0.967024	1.19183	2.18678	1.37416	1.67991	1.74903
gene_ENSTNIG00000009318	-0.34607	0.014282	0.353052	pigb	735	610	497	493	628	725	688	777	762	726	25.4211	25.3866	22.2961	21.4581	25.7764	30.696	29.6211	32.311	34.2923	24.4119
gene_ENSTNIG00000005222	0.409214	0.0143188	0.353145	tsen2	1067	1081	1101	1089	856	867	705	766	579	1052	53.0808	64.7094	71.0439	68.1772	50.5362	52.7994	43.6584	45.8168	37.4789	50.88
gene_ENSTNIG00000002382	4.32182	0.0143325	0.353145	kctd9b	108	4	75	1	0	7	0	0	1	1	15.7937	0.703865	14.2262	0.184035	0	1.25313	0	0	0.190281	0.142174
gene_ENSTNIG00000016307	-2.3755	0.0143697	1	-	3	1	0	0	2	5	5	7	4	9	0.294453	0.118104	0	0	0.232959	0.60076	0.610899	0.826067	0.510845	0.858806
gene_ENSTNIG00000007992	-0.268189	0.0143828	0.353565	gtpbp4	4660	4303	3518	3623	3854	4558	4187	4649	3965	6791	139.669	155.186	136.765	136.653	137.082	167.234	156.214	167.531	154.629	197.881
gene_ENSTNIG00000015036	-0.61736	0.0143964	0.353565	NAV1	90	89	93	71	64	98	124	148	76	186	0.990933	1.17913	1.32816	0.983781	0.836252	1.32088	1.69953	1.95923	1.0888	1.99101
gene_ENSTNIG00000018885	-3.62338	0.0144355	1	-	0	0	0	0	1	2	6	1	2	6	0	0	0	0	0.207977	0.429068	1.30893	0.210709	0.456063	1.02228
gene_ENSTNIG00000012337	-1.76435	0.0145238	1	rgs2	4	3	5	3	1	13	11	19	4	6	0.225409	0.203423	0.365466	0.21275	0.0668754	0.896789	0.771629	1.28732	0.293296	0.328716
gene_ENSTNIG00000005781	0.754504	0.0145433	0.355141	cited1	121	117	119	114	71	68	60	76	24	100	19.3863	22.556	24.7299	22.9854	13.4996	13.3369	11.9664	14.6401	5.00328	15.5764
gene_ENSTNIG00000002881	-0.881071	0.0145476	0.355141	filip1l	56	26	35	51	39	38	40	62	114	134	1.68771	0.942868	1.36818	1.93427	1.39486	1.40194	1.50063	2.24659	4.47042	3.9262
gene_ENSTNIG00000004850	0.468517	0.0145526	0.355141	cry2	668	665	652	934	555	450	457	466	536	628	28.0992	33.6595	35.5739	49.4428	27.7055	23.1722	23.9298	23.5682	29.3371	25.6824
gene_ENSTNIG00000019435	4.24454	0.0145642	1	slc35g2a	4	0	8	3	2	0	0	0	0	0	0.200363	0	0.519774	0.189111	0.11889	0	0	0	0	0
gene_ENSTNIG00000014367	0.402944	0.0145669	0.355141	atf5b	755	512	383	489	499	451	350	271	412	473	44.3425	36.1836	29.1769	36.1427	34.78	32.4255	25.5886	19.1366	31.4851	27.008
gene_ENSTNIG00000004070	0.504108	0.0146237	0.355141	-	246	227	129	150	176	126	126	101	95	205	35.2646	39.156	23.9861	27.0603	29.9414	22.1111	22.4843	17.408	17.7199	28.5704
gene_ENSTNIG00000002961	0.688167	0.0146294	0.355141	nqo1	397	261	314	202	163	90	114	176	221	225	26.2399	20.7578	26.9196	16.802	12.7854	7.28201	9.37956	13.9865	19.0064	14.4582
gene_ENSTNIG00000007140	-0.499085	0.0146457	0.355141	rpl36	3452	3196	3768	3074	4115	4414	5412	5532	2970	6768	420.209	468.133	594.938	470.908	594.456	657.754	820.082	809.653	470.42	800.964
gene_ENSTNIG00000006536	-1.95047	0.0146486	0.355141	zgc_85932	21	18	10	11	2	99	4	108	7	11	0.744032	0.767385	0.459556	0.49046	0.0840926	4.29382	0.176416	4.60064	0.322705	0.378899
gene_ENSTNIG00000001527	-1.26915	0.014707	0.35583	-	13	6	5	6	11	14	22	7	17	39	2.75013	1.52732	1.37198	1.59735	2.76158	3.62556	5.79346	1.78045	4.67944	8.02108
gene_ENSTNIG00000009426	-2.41539	0.0147285	0.35583	rrad	2	10	1	3	6	10	2	1	90	11	0.140578	0.845774	0.09117	0.265366	0.500487	0.860443	0.174993	0.08451	8.2312	0.751686
gene_ENSTNIG00000011413	0.504704	0.0147866	0.35583	atp6v1e1b	3316	3589	3574	2974	2488	2608	2103	2554	1336	2731	172.17	224.225	240.693	194.322	153.302	165.763	135.921	159.436	90.2577	137.855
gene_ENSTNIG00000014250	0.338025	0.0147892	0.35583	RALB	1466	1100	1050	1088	953	844	704	748	836	1388	171.739	155.058	159.548	160.399	132.49	121.036	102.663	105.356	127.431	158.082
gene_ENSTNIG00000014368	0.914268	0.0147948	0.35583	-	185	108	157	93	89	77	89	34	87	31	20.9951	14.7482	23.1107	13.2821	11.9865	10.6973	12.5731	4.63925	12.847	3.42032
gene_ENSTNIG00000006875	-0.6645	0.0148436	0.356004	TENT5A	56	54	71	53	62	87	116	101	56	109	3.03536	3.52195	4.99167	3.61523	3.98812	5.77267	7.82681	6.58211	3.94952	5.74389
gene_ENSTNIG00000006248	-0.387431	0.0148562	0.356004	gga1	1089	719	512	821	655	796	829	1010	965	1290	33.6738	26.7523	20.5353	31.9481	24.0359	30.131	31.9098	37.5498	38.8263	38.7803
gene_ENSTNIG00000013297	0.30818	0.0148728	0.356004	pop1	661	544	428	551	513	426	420	360	412	542	15.1238	14.977	12.7019	15.8653	13.9294	11.9318	11.9623	9.90338	12.2656	12.0564
gene_ENSTNIG00000019699	1.98186	0.0148988	1	spra	24	2	6	10	7	4	1	2	1	4	2.58885	0.259594	0.839487	1.35748	0.896086	0.528193	0.134277	0.259387	0.140356	0.419483
gene_ENSTNIG00000004316	-0.251898	0.0149095	0.356318	sypl2a	2311	2096	1636	1812	2101	2523	1957	2388	2091	2826	93.5977	102.147	85.9439	92.3553	100.983	125.089	98.6646	116.285	110.193	111.274
transcript_ENSTNIT00000004360	-3.62481	0.0149168	1	foxo3a	0	1	0	1	0	7	1	4	0	16	0	0.143273	0	0.149842	0	1.02031	0.148218	0.572636	0	1.85214
gene_ENSTNIG00000019289	-1.13345	0.0149616	0.356998	dtnbb	18	19	10	12	9	61	13	20	26	28	0.637742	0.810017	0.459556	0.535047	0.378417	2.64569	0.573351	0.851971	1.19862	0.96447
gene_ENSTNIG00000009561	0.923775	0.015011	0.357612	rxfp3.3a2	41	26	45	44	20	18	23	17	13	22	2.8331	2.16182	4.03326	3.82621	1.64007	1.5226	1.97838	1.41237	1.16884	1.47795
gene_ENSTNIG00000003816	-0.368359	0.0150366	0.357658	zbtb8b	1229	1175	790	985	1000	1156	1339	1355	983	1823	44.8565	51.6035	37.3996	45.2426	43.314	51.6497	60.8358	59.4614	46.6833	64.6872
gene_ENSTNIG00000016667	0.38154	0.0150754	0.3579	creb3l3l	643	579	457	473	548	404	257	381	422	634	35.56	38.5299	32.7819	32.9193	35.9656	27.3507	17.6925	25.3337	30.3668	34.0878
gene_ENSTNIG00000006142	-0.766043	0.0150942	0.3579	si_ch211-117c9.5	217	86	152	104	266	149	197	368	263	423	7.37648	3.51768	6.70192	4.44899	10.7307	6.20029	8.33606	15.0404	11.6327	13.9794
gene_ENSTNIG00000016968	-0.385039	0.0151477	0.358264	nfyc	305	240	186	218	297	326	271	256	366	389	19.8976	18.84	15.7391	17.8976	22.9939	26.0348	22.0077	20.08	31.0682	24.6723
gene_ENSTNIG00000005756	-0.756553	0.015157	0.358264	dpep1	249	135	211	269	289	167	342	426	293	791	13.137	8.57037	14.4393	17.8603	18.0947	10.7857	22.461	27.0228	20.1141	40.5725
gene_ENSTNIG00000006332	3.61306	0.0151861	1	-	0	7	9	1	7	1	0	0	1	0	0	0.801454	1.11076	0.119743	0.790434	0.116479	0	0	0.123807	0
gene_ENSTNIG00000001478	0.617145	0.0152015	0.358755	coa5	313	409	534	312	264	306	220	224	189	283	89.7384	141.1	198.583	112.571	89.8242	107.397	78.5167	77.2155	70.5067	78.8821
gene_ENSTNIG00000007700	-1.39018	0.0152562	0.359347	p2ry12	7	17	29	16	21	31	30	31	14	166	0.484211	1.41499	2.60196	1.39282	1.7239	2.62503	2.58323	2.57823	1.26008	11.1636
gene_ENSTNIG00000012447	-0.408704	0.0152742	0.359347	taf8	1021	990	804	882	1038	1275	1328	1400	920	1260	71.9971	84.0026	73.5379	78.2701	86.8644	110.062	116.571	118.697	84.4134	86.3809
gene_ENSTNIG00000015034	-1.84615	0.015428	0.361548	lad1	3	9	3	9	6	7	24	57	2	16	0.141797	0.511867	0.183922	0.535337	0.336553	0.405024	1.41209	3.23925	0.123002	0.735233
gene_ENSTNIG00000006193	-0.624583	0.0154373	0.361548	ppap2d	143	53	77	66	89	102	86	166	112	185	11.1548	4.97472	7.7908	6.47898	8.23892	9.74005	8.35081	15.5688	11.3678	14.0299
gene_ENSTNIG00000005137	-0.67956	0.0154459	0.361548	c7a	357	323	366	213	371	474	394	641	225	967	9.30856	10.1341	12.3783	6.98928	11.4801	15.1297	12.7884	20.0953	7.63364	24.5131
gene_ENSTNIG00000014949	-0.996307	0.0154635	0.361548	cdk21	21	26	27	14	26	62	49	39	13	69	1.53037	2.27991	2.55215	1.28393	2.24856	5.53101	4.44506	3.41715	1.23269	4.88859
gene_ENSTNIG00000001254	-1.59574	0.0154678	1	-	6	3	6	1	5	13	12	22	7	7	1.05433	0.63433	1.36755	0.221138	1.04268	2.79644	2.6249	4.64805	1.60051	1.19586
gene_ENSTNIG00000003349	0.368211	0.0155764	0.363625	gcc1	1405	1047	777	1136	951	783	631	665	776	1289	41.2036	36.9465	29.556	41.9252	33.0975	28.1097	23.0353	23.4478	29.6111	36.7511
gene_ENSTNIG00000007519	2.68574	0.0156188	1	agxt2	11	13	6	0	8	0	0	1	2	3	0.495216	0.704229	0.350364	0	0.427413	0	0	0.0541283	0.117157	0.131305
gene_ENSTNIG00000000926	-1.92252	0.0156315	0.36435	-	151	73	201	32	89	233	507	536	17	854	11.4909	6.68447	19.8398	3.06453	8.0375	21.7054	48.0274	49.0414	1.68329	63.1818
gene_ENSTNIG00000017449	-0.719209	0.0156911	0.365176	-	627	658	577	555	831	532	835	1938	999	947	36.1429	45.6404	43.1418	40.2612	56.8476	37.5408	59.9166	134.317	74.93	53.0718
gene_ENSTNIG00000009407	-0.935838	0.0158021	0.367192	spi1b	41	54	42	32	44	41	63	65	47	221	3.09125	4.89905	4.10738	3.03625	3.93693	3.78416	5.91283	5.89231	4.61086	16.1994
gene_ENSTNIG00000014291	-0.436775	0.0158393	0.367492	pitpnaa	1540	1405	1278	1405	1401	1511	2277	1990	1357	2291	126.15	138.487	135.789	144.837	136.194	151.519	232.185	195.993	144.637	182.452
gene_ENSTNIG00000005824	2.13665	0.0159649	1	SLCO3A1	14	6	12	13	1	3	0	2	1	5	0.894584	0.461331	0.994582	1.04538	0.0758313	0.234666	0	0.153655	0.0831434	0.310614
gene_ENSTNIG00000004729	0.267281	0.0159951	0.370538	slc30a7	1116	893	835	922	974	715	762	752	724	956	46.4362	44.7108	45.0656	48.2794	48.0958	36.4196	39.4687	37.6212	39.1982	38.6731
gene_ENSTNIG00000006691	-0.309599	0.0160568	0.371397	snrpa1	1143	1113	915	875	1240	1396	1152	1172	1115	1730	97.6683	114.438	101.413	94.0922	125.743	146.026	122.536	120.409	123.97	143.718
gene_ENSTNIG00000006062	-0.272775	0.0161492	0.372963	nsfb	1576	1150	910	1170	1215	1343	1215	1455	1473	1669	46.4058	40.7457	34.7555	43.3551	42.4568	48.4092	44.5346	51.5112	56.4356	47.7783
gene_ENSTNIG00000009419	-1.20498	0.0162024	0.373621	cmtm3	21	9	14	15	8	14	17	16	37	78	2.52807	1.30371	2.18607	2.27247	1.14292	2.06316	2.54755	2.31586	5.79569	9.12897
gene_ENSTNIG00000010138	-1.84625	0.0162923	0.374952	SLC2A4	9	2	1	4	6	2	24	14	5	32	0.385276	0.103022	0.055526	0.21549	0.304815	0.104808	1.27893	0.720577	0.278506	1.3318
gene_ENSTNIG00000007974	-1.53888	0.016323	0.374952	NRP1	340	116	66	73	160	616	757	88	253	229	8.00623	3.28682	2.01586	2.16327	4.47121	17.7569	22.1896	2.49146	7.75183	5.24255
gene_ENSTNIG00000003758	0.396653	0.0163547	0.374952	tpx2	3535	3740	2961	3100	3006	2056	2360	2004	2099	4136	229.928	292.713	249.809	253.748	232.032	163.705	191.082	156.719	177.644	261.542
gene_ENSTNIG00000019665	0.513752	0.0163623	0.374952	rap1gds1	388	288	202	273	193	153	210	154	206	187	71.6469	63.9921	48.3819	63.4405	42.294	34.5854	48.2714	34.1908	49.4957	33.5711
gene_ENSTNIG00000013261	-0.394177	0.0164181	0.374952	dzip1	1465	980	750	850	1139	1280	841	1286	1535	1798	37.6434	30.3002	24.9965	27.4858	34.7321	40.2622	26.9	39.7297	51.3209	44.9158
gene_ENSTNIG00000008088	-1.46706	0.0164262	0.374952	rbfox1l	15	5	6	3	8	44	7	23	10	14	1.23337	0.494698	0.639911	0.310428	0.780633	4.42885	0.716481	2.2738	1.06988	1.11915
gene_ENSTNIG00000015874	-0.356609	0.0164339	0.374952	usp30	756	634	415	522	601	849	505	760	720	871	34.0349	34.3447	24.2335	29.5741	32.1094	46.7893	28.3008	41.1375	42.1764	38.1222
gene_ENSTNIG00000010623	-2.13197	0.0164787	1	cdk15	2	10	2	2	0	9	4	23	3	37	0.105946	0.637414	0.13742	0.133328	0	0.583623	0.263766	1.46489	0.20678	1.90552
gene_ENSTNIG00000000075	0.6727	0.0165161	0.375782	5_8S_rRNA	412	225	507	399	210	199	193	185	182	383	174.882	114.921	279.14	213.137	105.785	103.404	101.979	94.4153	100.52	158.054
gene_ENSTNIG00000012725	0.419146	0.016537	0.375782	qtrt2	743	421	623	514	469	387	301	435	430	516	27.5803	18.8044	29.996	24.011	20.6604	17.5856	13.9085	19.4143	20.7689	18.6216
gene_ENSTNIG00000007004	0.299779	0.016545	0.375782	poglut2	1117	1204	923	996	1039	945	744	791	747	1072	47.6299	61.7762	51.0499	53.4471	52.5772	49.3281	39.4916	40.5532	41.4459	44.4406
gene_ENSTNIG00000008028	0.588813	0.0165971	0.376129	pex5	348	210	155	303	251	132	159	133	114	314	11.7562	8.53641	6.79182	12.8816	10.0628	5.45881	6.68637	5.40209	5.01103	10.3128
gene_ENSTNIG00000002438	0.392698	0.01661	0.376129	rbm15b	1304	1153	763	1108	1081	779	796	573	736	1247	41.8461	44.5221	31.7591	44.7462	41.1679	30.6021	31.7977	22.1083	30.732	38.9047
gene_ENSTNIG00000007290	-0.632293	0.0166593	0.376272	prelp	104	59	103	74	79	133	93	186	113	117	5.96345	4.07084	7.66068	5.33991	5.37584	9.33581	6.63823	12.8233	8.43096	6.52241
gene_ENSTNIG00000015904	0.446397	0.0166723	0.376272	PLBD2	870	815	929	603	891	767	580	508	503	649	35.9713	40.5474	49.8217	31.3756	43.719	38.8212	29.8518	25.2536	27.0607	26.0879
gene_ENSTNIG00000011489	0.985739	0.0166911	0.376272	npy8br	57	37	22	63	28	13	17	33	11	30	3.31201	2.58694	1.65808	4.60675	1.93077	0.92469	1.22962	2.30543	0.831656	1.69471
gene_ENSTNIG00000002836	0.300373	0.0167468	0.376966	eif6	2708	2596	2231	2359	2357	2106	1694	2025	1516	2675	235.084	271.173	251.212	257.715	242.822	223.804	183.06	211.359	171.241	225.765
gene_ENSTNIG00000015864	-0.897672	0.0168294	0.378261	wscd2	36	15	23	20	18	27	53	31	25	72	1.38591	0.694849	1.14848	0.968945	0.822354	1.27242	2.53987	1.43488	1.25229	2.69477
gene_ENSTNIG00000005241	0.502435	0.0168731	0.378679	wbp1la	193	182	153	111	140	140	72	99	113	123	23.2341	26.3638	23.8906	16.8163	20.001	20.6316	10.7896	14.3294	17.7004	14.3957
gene_ENSTNIG00000012965	2.15889	0.0169374	1	emx3	10	6	11	3	8	2	0	2	0	5	1.21053	0.873966	1.72717	0.457019	1.14927	0.296375	0	0.29109	0	0.588441
gene_ENSTNIG00000001955	1.18476	0.0169493	0.379825	RRM2	61	31	25	21	140	19	21	36	17	25	5.44738	3.3311	2.89577	2.36002	14.8368	2.07705	2.33444	3.8653	1.97534	2.17048
gene_ENSTNIG00000005834	0.377538	0.017097	0.382567	magt1	582	541	423	445	448	487	322	293	330	435	38.5456	43.1139	36.3378	37.0894	35.2115	39.4836	26.5468	23.3314	28.4381	28.0091
gene_ENSTNIG00000014247	0.482345	0.0171463	0.383102	smurf1	578	620	316	496	371	378	224	323	383	380	16.9052	21.8198	11.9879	18.2562	12.8772	13.5338	8.15538	11.3584	14.5755	10.8052
gene_ENSTNIG00000010522	-0.571822	0.0172467	0.384778	lsm14ab	1007	499	580	520	741	1037	634	866	1453	801	61.8086	36.8543	46.1757	40.1662	53.975	77.9174	48.4411	63.9086	116.043	47.798
gene_ENSTNIG00000000470	3.4578	0.0172972	1	-	2	4	3	2	4	1	0	0	0	0	0.13923	0.335067	0.270889	0.175215	0.33046	0.0852196	0	0	0	0
gene_ENSTNIG00000010308	-0.724107	0.017329	0.386043	dcakd	56	43	50	29	39	61	72	38	63	131	5.30527	4.90181	6.14407	3.45745	4.3847	7.07434	8.49097	4.32838	7.76595	12.0656
gene_ENSTNIG00000011992	0.416321	0.0174665	0.388533	zgc_154075	426	351	372	266	321	257	170	272	230	389	21.8408	21.6538	24.7382	17.1624	19.5308	16.1298	10.8496	16.7668	15.3434	19.3895
gene_ENSTNIG00000019254	0.499763	0.017601	0.39095	hipk2	325	177	126	196	215	154	106	105	166	189	5.81889	3.81328	2.92613	4.41622	4.56826	3.37531	2.36248	2.26031	3.86723	3.28986
gene_ENSTNIG00000000042	-0.864191	0.0176929	0.391736	-	74	70	65	56	51	63	129	71	59	282	5.48444	6.24261	6.24856	5.22308	4.48565	5.7158	11.9013	6.32676	5.68967	20.3192
gene_ENSTNIG00000007640	1.53492	0.0177056	0.391736	-	183	22	18	26	11	7	19	16	8	31	18.18	2.62987	2.31943	3.25053	1.29685	0.85129	2.34964	1.91111	1.03411	2.99408
gene_ENSTNIG00000016708	0.600127	0.0177142	0.391736	-	254	423	294	197	434	223	202	204	225	192	21.3689	42.821	32.082	20.857	43.3304	22.9662	21.1546	20.6348	24.63	15.7039
gene_ENSTNIG00000009551	-0.375732	0.0177464	0.391875	-	458	496	322	425	404	543	382	565	471	804	23.667	30.841	21.5824	27.6379	24.7751	34.349	24.5724	35.1034	31.669	40.3917
gene_ENSTNIG00000006420	0.550968	0.0178042	0.392449	-	1670	1718	1840	1549	1410	952	1273	931	637	1956	95.0091	117.609	135.779	110.902	95.197	66.3013	90.1534	63.6826	47.1545	108.187
gene_ENSTNIG00000007785	0.350818	0.0178325	0.392449	oafa	853	627	435	612	599	544	360	400	511	608	68.3326	60.4386	45.1996	61.6976	56.9457	53.3475	35.8993	38.5266	53.264	47.3522
gene_ENSTNIG00000002933	-1.12895	0.0178504	0.392449	entpd1	58	61	40	44	30	41	63	78	36	342	2.44921	3.09953	2.19091	2.33824	1.5034	2.11942	3.31164	3.96018	1.97804	14.0405
gene_ENSTNIG00000001796	-3.87149	0.0178621	1	il12ba	0	0	0	1	0	0	7	2	1	11	0	0	0	0.0835162	0	0	0.578277	0.159582	0.086351	0.709714
gene_ENSTNIG00000017862	0.650936	0.0178972	0.392473	rab5if	243	252	372	221	314	197	199	125	224	140	41.366	51.6186	82.1385	47.3443	63.4341	41.0526	42.1692	25.5841	49.6158	23.1699
gene_ENSTNIG00000006241	-1.34664	0.0179035	0.392473	agtrap	16	24	35	15	9	17	49	44	15	155	2.13885	3.86046	6.06868	2.52342	1.42777	2.78192	8.15382	7.07188	2.60907	20.1442
gene_ENSTNIG00000003370	0.515592	0.0179716	0.393397	-	370	246	229	243	187	164	152	107	225	235	45.2928	36.2352	36.3605	37.4345	27.1659	24.5758	23.162	15.7483	35.8381	27.9675
gene_ENSTNIG00000019482	-2.24771	0.0180573	1	mc2r	0	4	2	1	2	2	5	8	4	29	0	1.54229	0.831256	0.403252	0.760543	0.784522	1.99441	3.08213	1.66776	9.03431
gene_ENSTNIG00000003354	0.387637	0.0180631	0.394268	eps8a	410	229	249	328	257	235	198	209	189	285	17.2799	11.6134	13.612	17.3968	12.8542	12.1244	10.3879	10.5907	10.3646	11.6778
gene_ENSTNIG00000015236	-1.6968	0.018065	0.394268	itm2cb	4	12	4	1	8	6	5	19	42	22	0.156384	0.564524	0.202842	0.0492006	0.371174	0.287157	0.243337	0.893117	2.13657	0.836206
gene_ENSTNIG00000012464	-1.62502	0.0180898	0.394268	ptpn22	5	5	5	2	5	3	11	13	7	38	0.449577	0.540969	0.583137	0.226309	0.533531	0.330211	1.23121	1.4054	0.818968	3.32182
gene_ENSTNIG00000018521	0.390419	0.0182159	0.39564	tmem168a	1220	929	569	915	893	726	561	780	600	698	37.4411	34.3062	22.65	35.3385	32.5234	27.2748	21.4317	28.781	23.9594	20.8259
gene_ENSTNIG00000010557	0.416069	0.0182286	0.39564	rpia	1971	2047	1775	1850	1926	1351	1470	1336	914	2212	93.8393	117.269	109.613	110.843	108.82	78.739	87.1206	76.4764	56.6212	102.386
gene_ENSTNIG00000003405	-0.349689	0.0182313	0.39564	RBBP7	1617	1285	867	964	1088	1134	1364	1545	1407	1813	83.2947	79.6487	57.9285	62.4917	66.5107	71.5083	87.4635	95.6881	94.3053	90.7953
gene_ENSTNIG00000000300	-1.15514	0.018316	0.396473	-	30	32	32	39	27	13	42	137	42	138	3.74247	4.80348	5.1779	6.12266	3.99721	1.98526	6.52217	20.5485	6.81744	16.7369
gene_ENSTNIG00000010505	-0.494042	0.0183222	0.396473	mapk9	247	158	180	144	109	229	190	264	175	318	9.33296	7.1837	8.82189	6.84736	4.8877	10.5924	8.93679	11.9936	8.6039	11.6818
gene_ENSTNIG00000003625	-1.26656	0.0183748	0.397042	lamc2	18	5	6	6	6	8	22	15	14	38	0.364509	0.121835	0.157599	0.152906	0.144192	0.198318	0.554579	0.365215	0.368891	0.74813
gene_ENSTNIG00000001124	-0.888629	0.0184239	0.397535	lum	34	21	20	24	48	78	23	66	56	44	2.49442	1.85387	1.90321	2.21585	4.17915	7.00522	2.10051	5.8218	5.34581	3.13835
gene_ENSTNIG00000001922	0.977585	0.0185122	0.398321	sdr42e2	166	215	182	53	79	93	93	37	31	101	10.8948	16.9792	15.4934	4.37747	6.15307	7.47186	7.59797	2.91967	2.64732	6.4445
gene_ENSTNIG00000010856	0.418373	0.0185333	0.398321	coa7	701	918	694	580	704	665	429	541	451	617	36.1383	56.9456	46.4061	37.6284	43.0703	41.967	27.5304	33.5328	30.2525	30.9238
gene_ENSTNIG00000007337	-1.10155	0.0185582	0.398321	NAAA	57	73	96	76	64	79	116	135	39	514	2.53298	3.90344	5.53342	4.25019	3.37514	4.29754	6.41681	7.21294	2.25505	22.2064
gene_ENSTNIG00000017790	-0.319713	0.0185932	0.398321	C6orf62	456	374	291	335	389	505	313	431	455	594	43.0131	42.4498	35.6037	39.7666	43.5452	58.3127	36.7523	48.8805	55.8446	54.4729
gene_ENSTNIG00000010890	-0.390412	0.0186401	0.398321	atp13a2	522	667	471	620	677	769	614	844	743	928	9.91641	15.2468	11.6057	14.8222	15.2626	17.8833	14.5197	19.2774	18.3657	17.1392
gene_ENSTNIG00000020376	-1.27043	0.0186541	0.398321	SNORA71	9	7	5	3	7	10	14	7	17	27	4.63242	4.33542	3.33812	1.94323	4.27581	6.30088	8.97012	4.33197	11.3854	13.511
gene_ENSTNIG00000010539	-0.475116	0.0186558	0.398321	manba	1473	994	890	840	1347	1756	1165	1773	1565	1176	36.117	29.3267	28.3051	25.9195	39.1951	52.7071	35.5582	52.2685	49.9295	28.0333
gene_ENSTNIG00000020642	0.807001	0.0186743	0.398321	-	320	554	120	429	397	229	266	213	123	179	258.246	537.975	125.612	435.692	380.215	226.233	267.221	206.674	129.159	140.441
gene_ENSTNIG00000017320	-0.285994	0.0186977	0.398321	zgc_77287	2366	1873	1329	1550	1828	2009	1910	2317	1795	2720	101.818	96.9878	74.1826	83.9423	93.3561	105.835	102.317	119.884	100.51	113.799
gene_ENSTNIG00000002953	-0.652385	0.018754	0.398454	lpar4	192	104	87	95	88	100	192	174	224	152	11.919	7.76859	7.00529	7.42168	6.48304	7.59936	14.837	12.9871	18.0935	9.17365
gene_ENSTNIG00000001931	-0.300532	0.0187567	0.398454	sprtn	1531	1186	913	976	1127	1328	999	1303	1372	2062	70.3792	65.6028	54.4385	56.4621	61.4821	74.7315	57.1663	72.0172	82.065	92.1544
gene_ENSTNIG00000008326	0.319383	0.0188021	0.398858	acadl	2354	2001	2044	2155	1884	1612	1732	1562	1526	1871	121.546	124.323	136.893	140.03	115.444	101.891	111.324	96.9703	102.524	93.9219
gene_ENSTNIG00000011513	-0.298396	0.0188381	0.399061	sap30bp	1640	1483	1215	1347	1529	1524	1716	1787	1434	2402	94.2042	102.503	90.5251	97.3716	104.229	107.164	122.701	123.417	107.179	134.14
gene_ENSTNIG00000014455	0.426448	0.0188755	0.399253	si_ch73-127m5.2	1554	1414	1130	1186	1059	730	1160	854	787	1106	87.046	95.305	82.0999	83.6028	70.3962	50.0561	80.8837	57.5146	57.3598	60.2298
gene_ENSTNIG00000003791	0.584784	0.0189053	0.399253	dnajc19	547	588	1000	606	467	499	337	407	429	535	70.6652	91.4037	167.565	98.5211	71.5963	78.9142	54.1943	63.2172	72.1124	67.194
gene_ENSTNIG00000003832	0.415426	0.0189264	0.399253	gmeb1	712	521	406	510	469	519	337	269	325	497	33.2921	29.3135	24.6237	30.0103	26.0249	29.7074	19.6154	15.1229	19.7733	22.5931
gene_ENSTNIG00000018183	-1.15202	0.0189909	0.400027	psmb13a	66	107	58	46	41	66	100	123	32	456	4.28008	8.3495	4.87868	3.75409	3.15535	5.23948	8.0726	9.59038	2.70018	28.7496
gene_ENSTNIG00000002890	-0.691971	0.0190446	0.400027	-	77	47	58	46	67	48	91	82	80	184	1.44223	1.05928	1.40909	1.08427	1.48927	1.10058	2.12173	1.84663	1.9497	3.35058
gene_ENSTNIG00000018450	-1.13285	0.0190802	0.400027	-	35	35	25	38	33	35	65	58	16	220	1.56277	1.88046	1.44788	2.13525	1.74863	1.91308	3.61282	3.11371	0.92957	9.55011
gene_ENSTNIG00000012363	-0.614997	0.0191043	0.400027	synpo2b	48	57	52	47	63	77	76	108	72	71	1.44262	2.06135	2.02712	1.77765	2.24701	2.83293	2.84334	3.90262	2.81564	2.07456
gene_ENSTNIG00000014983	-1.40179	0.0191311	0.400027	gpr18	8	17	31	17	13	24	16	61	13	147	0.518798	1.32656	2.60757	1.38738	1.00048	1.90527	1.29162	4.7562	1.09695	9.26795
gene_ENSTNIG00000004511	-0.347851	0.0191572	0.400027	rab1aa	619	398	309	343	421	479	390	484	565	703	52.4134	40.5511	33.9372	36.5497	42.3047	49.6505	41.1075	49.2742	62.2493	57.8715
gene_ENSTNIG00000013275	-0.632137	0.0191744	0.400027	kcnh7	35	36	26	24	32	58	40	37	40	62	0.814779	1.00842	0.785075	0.703106	0.884051	1.65286	1.15914	1.03561	1.21162	1.40321
gene_ENSTNIG00000014923	0.375357	0.0192597	0.400027	armc5	1656	1095	746	1063	1208	881	611	732	940	1241	44.2199	35.1836	25.8382	35.7214	38.2807	28.7985	20.3097	23.5012	32.6603	32.2172
gene_ENSTNIG00000001551	0.265975	0.0193	0.400027	-	6826	6432	5877	6124	5610	5217	4613	4993	4890	5878	382.353	433.523	426.992	431.689	372.92	357.73	321.652	336.265	356.403	320.1
gene_ENSTNIG00000005535	0.45569	0.0193033	0.400027	niban1a	631	449	376	495	395	313	297	221	306	596	24.5083	20.9845	18.9426	24.1951	18.2069	14.8821	14.3597	10.3205	15.4647	22.5055
gene_ENSTNIG00000014672	-0.367826	0.0193179	0.400027	rhoab	1024	782	757	722	804	891	1187	930	801	1431	115.013	105.687	110.283	102.052	107.166	122.507	165.959	125.589	117.061	156.258
gene_ENSTNIG00000015778	-1.6701	0.0193297	0.400027	sh2d1ab	5	5	7	4	10	5	11	9	9	78	0.999519	1.20271	1.81504	1.00628	2.37234	1.22357	2.73728	2.16315	2.34098	15.1591
gene_ENSTNIG00000009506	-1.19334	0.0193907	0.400027	-	17	19	20	6	8	19	28	26	14	83	2.10467	2.83046	3.21167	0.934812	1.17539	2.87955	4.31517	3.87018	2.25526	9.99013
gene_ENSTNIG00000007347	0.651438	0.0194378	0.400027	cntn4	333	125	215	203	166	115	61	171	148	162	7.15573	3.23212	5.99259	5.48964	4.23324	3.02513	1.63172	4.41802	4.13815	3.38441
gene_ENSTNIG00000016695	0.284561	0.019504	0.400027	hsd17b4	5092	4483	4307	3640	4808	3760	3462	3138	3119	4882	150.546	159.484	165.166	135.431	168.694	136.083	127.413	111.546	119.986	140.325
gene_ENSTNIG00000002371	0.590567	0.0195103	0.400027	CRK	4469	3865	2619	3554	3195	2453	2771	1318	1258	4068	302.414	314.709	229.876	302.655	256.577	203.201	233.417	107.233	110.766	267.628
gene_ENSTNIG00000011271	0.372199	0.0195291	0.400027	elac2	7786	7382	6136	9021	5896	5409	4408	6158	5104	7103	176.722	201.613	180.646	257.673	158.814	150.29	124.544	168.05	150.738	156.739
gene_ENSTNIG00000003603	0.341764	0.0195429	0.400027	msh2	6352	3838	3462	4874	3742	3362	2755	3102	3838	4266	146.618	106.598	103.65	141.579	102.503	94.9969	79.1594	86.0874	115.27	95.7314
gene_ENSTNIG00000011870	0.531595	0.0195776	0.400027	tvp23b	2583	3331	3790	2421	3102	2767	2171	1919	1345	2485	192.309	298.413	365.999	226.834	274.076	252.185	201.205	171.78	130.296	179.87
gene_ENSTNIG00000011525	7.06999	0.0195893	0.400027	-	0	0	0	52	69	0	0	0	0	0	0	0	0	0.873	1.09239	0	0	0	0	0
gene_ENSTNIG00000012049	0.343491	0.0195993	0.400027	rgs12b	2148	2079	1196	1684	1630	1592	1131	1194	1314	1566	67.6357	78.7706	48.8471	66.7301	60.9094	61.365	44.3312	45.2031	53.8358	47.9393
gene_ENSTNIG00000017476	-0.767687	0.0196017	0.400027	mycla	24	28	34	21	31	30	46	35	60	67	1.48565	2.0856	2.72992	1.63592	2.27731	2.27333	3.54461	2.60493	4.83271	4.03216
gene_ENSTNIG00000010602	-0.239632	0.0196049	0.400027	rad17	1202	1074	898	986	986	1164	961	1165	1167	1637	41.9727	45.1269	40.6729	43.3289	40.8597	49.7568	41.7726	48.9115	53.0235	55.5738
gene_ENSTNIG00000018286	0.434013	0.0196125	0.400027	tspan2a	680	852	784	594	841	687	420	498	452	780	39.9377	60.2118	59.725	43.9034	58.6172	49.3931	30.7063	35.1662	34.5419	44.5376
gene_ENSTNIG00000006884	0.590458	0.0196253	0.400027	eny2	296	341	463	263	344	339	197	160	202	256	65.1484	90.3098	132.178	72.8461	89.8517	91.3373	53.9739	42.3404	57.8493	54.7785
gene_ENSTNIG00000018130	0.279486	0.0196924	0.400586	dnajb6a	932	758	651	665	695	624	591	501	532	780	79.6385	77.9372	72.153	71.5101	70.477	65.2722	62.8637	51.4716	59.1498	64.7978
gene_ENSTNIG00000004845	-0.420006	0.0197057	0.400586	ranbp10	923	760	689	759	718	819	821	1190	1255	965	32.7552	32.4535	31.715	33.8968	30.2384	35.5795	36.2683	50.7748	57.9505	33.2939
gene_ENSTNIG00000006374	0.519901	0.0197431	0.400806	AP1S2	139	79	79	93	74	66	64	47	55	88	19.0487	13.027	14.0425	16.0388	12.0348	11.0721	10.9178	7.7441	9.80726	11.7244
gene_ENSTNIG00000002485	0.705554	0.019792	0.40126	ing3	260	233	368	141	148	132	101	137	106	262	23.3139	25.14	42.8011	15.911	15.7492	14.4894	11.2737	14.7701	12.3675	22.8402
gene_ENSTNIG00000000133	0.939669	0.0198258	0.401405	-	94	63	127	93	41	28	19	58	34	93	12.8013	10.3237	22.4335	15.9385	6.62623	4.6679	3.22097	9.49682	6.02478	12.3131
gene_ENSTNIG00000018075	0.331385	0.0198736	0.401478	nasp	17571	14539	16479	14721	16293	13933	12029	12305	11843	12500	603.886	601.258	734.608	636.698	664.53	586.191	514.627	508.467	529.608	417.663
gene_ENSTNIG00000005455	-2.08355	0.0198825	0.401478	si_dkeyp-9d4.3	7	7	6	8	1	92	13	2	2	15	0.127	0.152817	0.141196	0.182655	0.0215308	2.04328	0.293598	0.0436272	0.0472138	0.264578
gene_ENSTNIG00000008466	-0.616372	0.0199327	0.401533	bmt2	77	76	41	46	50	61	104	97	73	97	4.10218	4.87199	2.83318	3.08404	3.16118	3.97823	6.89704	6.21324	5.06036	5.02405
gene_ENSTNIG00000003272	0.476316	0.0199384	0.401533	hk1	1169	918	499	977	660	473	436	567	685	853	27.8078	26.2762	15.3964	29.2472	18.6317	13.7737	12.9105	16.2165	21.202	19.7269
gene_ENSTNIG00000017053	-0.571183	0.0200327	0.402896	fn1a	210	117	88	142	156	151	142	306	179	260	1.83767	1.23198	0.998843	1.56378	1.62005	1.61756	1.54683	3.21953	2.03815	2.21197
gene_ENSTNIG00000008169	2.20095	0.0201026	0.40292	neto1l	2	22	105	1	16	4	11	4	12	2	0.107338	1.42073	7.30932	0.0675398	1.01905	0.262795	0.734885	0.258109	0.837987	0.104354
gene_ENSTNIG00000015300	0.401834	0.0201117	0.40292	fam102ba	1569	1476	1042	895	891	923	728	849	680	1264	86.5513	97.9727	74.5563	62.1315	58.3289	62.3288	49.9904	56.3094	48.8083	67.7884
gene_ENSTNIG00000014844	-1.05956	0.0201509	0.40292	gpt2l	44	32	28	31	17	20	41	66	35	174	1.47498	1.29078	1.21747	1.30778	0.676299	0.82073	1.71089	2.66012	1.52664	5.67076
gene_ENSTNIG00000009745	0.343476	0.0201848	0.40292	dnaja3a	1777	1421	1000	1341	1061	845	979	994	937	1394	79.835	76.8189	58.2736	75.8181	56.5688	46.4728	54.7512	53.6926	54.7747	60.8873
gene_ENSTNIG00000016357	-0.397252	0.0201938	0.40292	fosab	1537	1251	791	1056	1278	1286	1139	1660	1859	1667	160.242	156.938	106.966	138.549	158.12	164.126	147.819	208.081	252.183	168.964
gene_ENSTNIG00000005048	-0.600475	0.0201985	0.40292	cavin1b	65	43	49	37	41	74	59	82	74	58	6.97694	5.55377	6.82203	4.99794	5.22265	9.72343	7.88331	10.5825	10.3352	6.05254
gene_ENSTNIG00000002314	0.959536	0.0202637	0.40292	-	44	25	43	29	18	12	14	18	24	12	3.89731	2.66453	4.94023	3.23257	1.89208	1.30116	1.54364	1.91694	2.76604	1.03336
gene_ENSTNIG00000012373	-0.838198	0.0202839	0.40292	pcdh18a	29	16	14	29	21	19	38	47	35	54	0.563689	0.374223	0.352969	0.709379	0.484414	0.452097	0.919455	1.0984	0.885206	1.02045
gene_ENSTNIG00000015962	-0.486362	0.0203105	0.40292	erap1b	98	126	65	79	98	110	115	130	114	185	2.33459	3.6118	2.00847	2.36837	2.77055	3.20785	3.41026	3.72349	3.53366	4.28464
gene_ENSTNIG00000015883	-0.278417	0.0203124	0.40292	git2a	905	634	547	574	774	840	715	734	835	974	25.9126	21.8434	20.315	20.683	26.3002	29.4428	25.4844	25.2686	31.1089	27.1132
gene_ENSTNIG00000001232	-0.691567	0.0203274	0.40292	-	278	128	177	208	128	150	238	441	205	449	11.8156	6.54622	9.7578	11.1254	6.45621	7.80441	12.592	22.5358	11.3371	18.5531
gene_ENSTNIG00000017323	3.73162	0.0204145	1	ltk	6	0	1	3	18	0	0	0	0	2	0.371412	0	0.0802918	0.233703	1.32231	0	0	0	0	0.120363
gene_ENSTNIG00000002952	-0.447915	0.0204311	0.404145	caskin2	299	184	118	177	187	301	229	269	209	264	5.94983	4.40575	3.04566	4.43246	4.41601	7.33223	5.67249	6.43588	5.41146	5.10735
gene_ENSTNIG00000015174	-0.479804	0.0204577	0.404145	casz1	82	58	51	52	68	96	69	67	78	123	1.02745	0.874469	0.828866	0.819954	1.01114	1.4725	1.07622	1.00936	1.27168	1.49834
gene_ENSTNIG00000012176	0.534667	0.0204718	0.404145	tctex1d2	453	428	597	384	431	451	307	267	261	299	44.3293	50.397	75.7762	47.2892	50.0524	54.0263	37.3969	31.4142	33.2328	28.446
gene_ENSTNIG00000006113	-0.66389	0.0204962	0.404145	pcgf5a	71	43	89	50	78	100	86	96	70	191	6.06688	4.42124	9.86424	5.3767	7.90965	10.4603	9.14768	9.86282	7.78287	15.8671
gene_ENSTNIG00000009928	-0.364152	0.0205423	0.404311	supt20	469	357	289	285	399	422	360	439	550	499	14.5574	13.3336	11.6352	11.1325	14.6973	16.0346	13.9097	16.3832	22.213	15.0581
gene_ENSTNIG00000013263	-3.3981	0.0205527	1	oxgr1a.2	0	0	2	0	1	2	5	2	0	29	0	0	0.175001	0	0.0800572	0.165162	0.419875	0.162217	0	1.90196
gene_ENSTNIG00000006337	0.608706	0.020601	0.404311	atpsckmt	495	654	784	480	602	351	504	474	272	367	52.5283	83.5092	107.912	64.1014	75.8124	45.5965	66.5769	60.4768	37.5571	37.8628
gene_ENSTNIG00000013421	-0.584268	0.0206036	0.404311	PTK7	344	289	164	203	281	439	212	294	269	756	7.02492	7.10149	4.34403	5.21696	6.80996	10.9745	5.3892	7.2186	7.14776	15.0094
gene_ENSTNIG00000018828	0.728179	0.0206117	0.404311	mgat3b	51	30	52	45	55	22	17	27	34	43	2.1578	1.52732	2.85371	2.39602	2.76158	1.13946	0.895353	1.37349	1.87178	1.76875
gene_ENSTNIG00000014952	-0.632906	0.0206395	0.404331	plcd3a	324	147	199	136	238	194	213	405	242	576	6.61443	3.61105	5.26947	3.49401	5.76607	4.84826	5.41293	9.94088	6.42832	11.4322
gene_ENSTNIG00000016427	1.31392	0.0207242	0.405464	SOWAHC	28	27	6	25	9	3	8	6	7	14	1.23254	1.43013	0.342578	1.38491	0.470154	0.161659	0.438367	0.317553	0.400936	0.59914
gene_ENSTNIG00000005396	0.367739	0.020785	0.40587	atp2c1	1140	1362	757	987	900	792	707	785	664	1035	29.4662	42.3609	25.3794	32.1052	27.6069	25.06	22.7481	24.3956	22.3317	26.0087
gene_ENSTNIG00000000815	0.48492	0.0207987	0.40587	hexim1	649	494	357	347	359	258	252	289	219	574	51.4233	47.0988	36.6901	34.6005	33.7571	25.0248	24.8554	27.5318	22.5784	44.2166
gene_ENSTNIG00000013389	1.6936	0.0208254	1	kcng3	18	12	14	8	2	4	3	1	2	7	0.985455	0.790522	0.994166	0.551179	0.129942	0.268078	0.204452	0.0658244	0.142472	0.372581
gene_ENSTNIG00000013420	0.368359	0.0209172	0.40753	srfb	875	748	644	907	611	563	477	484	609	825	37.021	38.0812	35.3421	48.2932	30.6787	29.1598	25.1226	24.6211	33.5268	33.9354
gene_ENSTNIG00000015713	0.55284	0.0209377	0.40753	hibch	1413	1619	1674	1379	1077	1158	944	877	505	1548	79.9703	110.256	122.888	98.2176	72.3366	80.2291	66.5065	59.6773	37.1889	85.1757
gene_ENSTNIG00000003070	0.507299	0.0210089	0.408068	klhl18	345	233	221	185	179	171	131	97	155	269	13.2816	10.7933	11.0354	8.96274	8.17786	8.05867	6.2778	4.48978	7.76421	10.068
gene_ENSTNIG00000010612	2.69618	0.0210255	1	pjvk	4	5	6	3	6	0	0	1	0	3	0.24278	0.365167	0.472357	0.229146	0.432175	0	0	0.0729752	0	0.177024
gene_ENSTNIG00000013694	-0.462918	0.0210299	0.408068	galk2	318	204	219	221	221	227	233	328	293	577	15.0632	11.6275	13.4555	13.1741	12.4233	13.1629	13.7389	18.6804	18.0589	26.572
gene_ENSTNIG00000003810	0.357843	0.0210614	0.408068	minpp1b	545	451	443	483	451	334	409	362	321	402	18.7504	18.6707	19.769	20.9122	18.414	14.0669	17.5164	14.9743	14.3699	13.4462
gene_ENSTNIG00000012708	0.400193	0.021089	0.408068	pdx1	5652	4880	4058	5724	4118	3411	4236	3541	2731	4424	482.958	501.759	449.765	615.524	417.589	356.8	450.576	363.794	303.643	367.52
gene_ENSTNIG00000018232	-0.683181	0.0211118	0.408068	cd248b	155	101	121	156	92	156	139	223	106	425	7.43915	5.83286	7.53257	9.42225	5.24004	9.16543	8.30446	12.8682	6.61961	19.8307
gene_ENSTNIG00000013056	-1.80236	0.021165	1	fgf24	3	2	3	0	3	12	5	8	5	8	0.31579	0.253323	0.409605	0	0.374761	1.5463	0.655168	1.01249	0.684828	0.818701
gene_ENSTNIG00000013175	0.425063	0.0212006	0.408068	-	466	443	369	373	520	249	352	264	268	492	18.9086	21.6294	19.4207	19.0467	25.0399	12.3683	17.7796	12.8795	14.1496	19.4087
gene_ENSTNIG00000003961	0.387786	0.0212194	0.408068	sf3b3	673	780	587	599	757	550	563	418	416	645	111.094	154.93	125.683	124.434	148.294	111.141	115.688	82.9607	89.3514	103.512
gene_ENSTNIG00000006615	0.927365	0.0212359	0.408068	-	94	33	21	47	54	11	18	31	23	45	7.87775	3.32779	2.28276	4.9569	5.37061	1.1285	1.87781	3.12362	2.50805	3.66644
gene_ENSTNIG00000010592	-0.945834	0.0212399	0.408068	zgc_64051	125	80	119	68	92	68	146	188	76	521	11.7909	9.08017	14.5596	8.07203	10.2986	7.85201	17.1433	21.3214	9.3279	47.7784
gene_ENSTNIG00000013081	-0.857212	0.021257	0.408068	pik3ap1	21	40	34	21	25	41	35	42	38	116	0.578483	1.32587	1.21483	0.727995	0.817272	1.38258	1.20017	1.39105	1.36204	3.10661
gene_ENSTNIG00000002086	0.507334	0.0212655	0.408068	m1ap	147	92	70	128	115	83	53	76	83	88	6.0664	4.56846	3.74695	6.64755	5.63205	4.19303	2.72267	3.77094	4.45683	3.53065
gene_ENSTNIG00000003069	0.430338	0.0212896	0.408068	puf60a	947	905	715	815	686	546	445	548	457	1113	40.9418	47.0797	40.0949	44.3417	35.1963	28.8965	23.9487	28.4852	25.708	46.7811
gene_ENSTNIG00000009128	0.547009	0.0214627	0.410504	-	6104	3281	2961	4024	3753	3234	2256	1424	3727	2700	206.848	133.786	130.149	171.606	150.928	134.157	95.1658	58.0188	164.335	88.9526
gene_ENSTNIG00000018184	-0.716388	0.0215179	0.410504	psmb8a	139	190	151	87	92	111	203	219	163	425	8.96962	14.753	12.6387	7.06507	7.04535	8.76837	16.3065	16.9913	13.6862	26.6628
gene_ENSTNIG00000006167	0.328235	0.0215282	0.410504	lysmd1	1142	1138	928	1121	886	715	722	749	853	1145	126.313	151.458	133.136	156.036	116.298	96.8108	99.4085	99.606	122.762	123.125
gene_ENSTNIG00000013737	0.356117	0.0215375	0.410504	swap70b	1374	848	709	889	885	564	681	695	618	1082	35.5286	26.3849	23.7796	28.9289	27.1575	17.8528	21.9202	21.6072	20.7929	27.2005
gene_ENSTNIG00000017180	0.328488	0.0215525	0.410504	als2b	1661	1416	1080	1250	1232	1234	872	789	1126	1211	22.3824	22.9598	18.8768	21.1976	19.7017	20.3558	14.6271	12.7831	19.7429	15.865
gene_ENSTNIG00000019684	-1.53036	0.0216395	1	gpr174	3	4	5	2	4	7	4	10	10	24	0.196302	0.314943	0.424365	0.164692	0.310612	0.560709	0.325813	0.78673	0.851408	1.52677
gene_ENSTNIG00000003046	0.419272	0.0216669	0.412163	exd2	14183	13302	10506	12556	11488	11105	9045	8814	9089	7119	564.974	637.596	542.83	629.433	543.075	541.521	448.512	422.139	471.098	275.7
gene_ENSTNIG00000017109	-0.42075	0.0216948	0.412174	si_ch211-189k9.2	256	330	200	257	316	373	260	399	307	500	9.75195	15.1263	9.88207	12.3203	14.2855	17.3939	12.3291	18.2746	15.2168	18.5174
gene_ENSTNIG00000013218	0.556623	0.0217665	0.413017	slc46a2	679	597	366	332	389	236	369	359	184	422	33.3975	35.3335	23.3502	20.5504	22.7064	14.2099	22.5931	21.2305	11.776	20.1797
gene_ENSTNIG00000017654	0.468429	0.0218063	0.413253	srd5a3	381	522	461	404	365	406	276	279	254	341	22.5797	37.2248	35.4373	30.1309	25.6709	29.4548	20.3614	19.8802	19.5867	19.6474
gene_ENSTNIG00000005053	0.280083	0.0219973	0.41635	rrp1	4790	3809	3250	3782	3448	2700	2812	2765	2819	4680	171.382	163.987	150.827	170.29	146.404	118.258	125.242	118.945	131.238	162.792
gene_ENSTNIG00000012860	-0.456075	0.0220313	0.416472	myof	571	286	325	377	263	413	393	494	403	800	6.06819	3.65727	4.47995	5.042	3.31691	5.37291	5.19901	6.31208	5.57266	8.26554
gene_ENSTNIG00000001683	-3.0658	0.0220754	1	-	0	2	1	0	0	13	1	2	2	9	0	0.354311	0.190964	0	0	2.34296	0.18327	0.354029	0.383134	1.28821
gene_ENSTNIG00000012065	-0.46483	0.0221687	0.418125	myh11a	1439	1140	1224	986	1439	1663	1525	2165	1713	1289	45.8408	43.6983	50.5754	39.5282	54.4011	64.8515	60.4737	82.9224	71.0041	39.9211
gene_ENSTNIG00000003138	0.523818	0.0221741	0.418125	scai	188	142	73	128	126	86	70	110	64	120	7.08725	6.44134	3.56951	6.0725	5.63697	3.96876	3.28491	4.9858	3.13931	4.39804
gene_ENSTNIG00000001991	0.558422	0.0222648	0.419057	pdcd2l	1433	1397	1479	1319	1297	575	1203	668	733	1613	89.4681	104.951	119.772	103.635	96.0987	43.9467	93.496	50.1442	59.5471	97.9072
gene_ENSTNIG00000006983	0.561975	0.0222867	0.419057	clns1a	1083	1133	908	1035	768	578	587	554	372	1394	116.63	146.818	126.833	140.268	98.1515	76.1981	78.6907	71.7319	52.1264	145.949
gene_ENSTNIG00000011533	-0.309609	0.0223144	0.419057	mob4	1525	1154	850	992	1412	1314	1164	1532	1445	1789	65.7133	59.8353	47.5082	53.7939	72.206	69.313	62.4369	79.3715	81.0188	74.9466
gene_ENSTNIG00000019737	-0.298181	0.0223398	0.419057	sf3b1	1965	1762	1449	1493	1723	2221	1659	1939	1551	3047	96.2166	103.815	92.0285	91.9995	100.122	133.129	101.12	114.153	98.8175	145.05
gene_ENSTNIG00000011404	0.380731	0.0223623	0.419057	ppfia2	679	430	377	530	505	292	401	377	326	514	11.8361	9.01933	8.52403	11.6266	10.4468	6.23099	8.70136	7.90135	7.39418	8.71082
gene_ENSTNIG00000013914	-0.396522	0.0224227	0.419635	u2af1	2535	2219	1853	1927	2278	2388	2817	3283	1786	3940	191.35	201.547	181.423	183.05	204.061	220.659	264.693	297.951	175.415	289.138
gene_ENSTNIG00000011535	0.396583	0.0224989	0.419635	plcl1	340	203	141	207	222	160	140	146	163	220	7.31096	5.25242	3.93261	5.60149	5.66505	4.21164	3.74739	3.7746	4.56055	4.59913
gene_ENSTNIG00000006400	-0.787995	0.0225078	0.419635	ano9b	39	50	32	38	25	58	66	40	35	130	1.55071	2.39224	1.65038	1.90147	1.17968	2.82313	3.26675	1.91227	1.8108	5.02538
gene_ENSTNIG00000009380	-0.34379	0.0225444	0.419635	copb1	1869	1814	1047	1594	1695	1928	1673	2186	2037	2183	42.6883	49.8545	31.0179	45.8169	45.9435	53.9067	47.5664	60.0305	60.5375	48.4742
gene_ENSTNIG00000014423	0.584064	0.0225456	0.419635	selenou1b	3669	3491	4351	2229	2450	2254	2679	1426	1434	3137	562.998	644.581	865.993	430.435	446.15	423.399	511.726	263.088	286.314	467.985
gene_ENSTNIG00000015318	-0.324372	0.0225598	0.419635	sf3a2	2607	1800	1394	1513	2312	2521	1730	2300	2353	2977	143.69	119.378	99.6582	104.945	151.226	170.096	118.696	152.417	168.749	159.522
gene_ENSTNIG00000003213	0.555087	0.0226105	0.420059	gadd45bb	1390	669	981	1395	965	738	614	1016	623	600	98.0176	56.7654	89.7273	123.795	80.7554	63.7062	53.8968	86.1401	57.1626	41.1338
gene_ENSTNIG00000010997	-0.655395	0.0226477	0.420234	-	101	55	50	56	72	53	89	136	77	167	3.63159	2.37961	2.33191	2.53397	3.07229	2.33285	3.98355	5.87944	3.60247	5.8378
gene_ENSTNIG00000014402	-0.563384	0.0227746	0.422071	ndfip2	425	199	300	196	299	248	290	416	445	713	39.4066	22.2025	36.0801	22.8704	32.9008	28.1493	33.4721	46.3762	53.6876	64.2728
gene_ENSTNIG00000010830	0.378065	0.0228355	0.422149	kdelr3	756	506	480	628	536	569	373	397	320	571	55.4642	44.6694	45.6771	57.9814	46.6672	51.1022	34.0647	35.019	30.5475	40.7273
gene_ENSTNIG00000002593	0.340382	0.022849	0.422149	arid4a	3428	2591	1903	2392	2201	2057	1546	1653	2322	2100	62.0386	56.4231	44.6711	54.4779	47.2712	45.5713	34.8286	35.968	54.6787	36.9486
gene_ENSTNIG00000012713	-0.311538	0.022874	0.422149	usp12a	1584	1105	834	908	1216	1230	1093	1537	1299	1723	91.0675	76.4432	62.1929	65.695	82.9655	86.5665	78.2229	106.244	97.1745	96.3057
gene_ENSTNIG00000006220	-0.571646	0.0229051	0.422149	net1	258	143	155	185	174	180	149	321	234	504	10.0747	6.7192	7.85075	9.09124	8.0634	8.60443	7.24277	15.071	11.8895	19.1338
gene_ENSTNIG00000018940	-1.14184	0.0229186	0.422149	sult1st6	13	8	14	9	5	11	23	18	13	47	0.913754	0.676619	1.27638	0.796098	0.417072	0.946487	2.01242	1.52118	1.18895	3.21175
gene_ENSTNIG00000007397	-0.30189	0.0229826	0.422365	maea	2022	1659	1203	1385	1581	1614	1722	2094	1561	2606	126.242	124.634	97.4213	108.82	117.141	123.356	133.832	157.189	126.812	158.181
gene_ENSTNIG00000015149	0.394813	0.0229862	0.422365	si_ch211-150o23.2	812	1034	885	807	980	835	561	727	573	760	41.4682	63.5401	58.6231	51.8645	59.3937	52.2013	35.6637	44.6391	38.0757	37.7338
gene_ENSTNIG00000017161	-0.481645	0.0231181	0.424271	stat1a	472	336	373	364	521	361	638	641	573	611	13.4323	11.5058	13.7684	13.0361	17.5955	12.5763	22.6013	21.9325	21.2176	16.9047
gene_ENSTNIG00000010459	0.253094	0.0231758	0.424448	uevld	1446	1063	1047	975	1206	931	926	861	835	1222	50.6554	44.8083	47.5741	42.9833	50.1372	39.9248	40.3806	36.2646	38.0608	41.6185
gene_ENSTNIG00000010622	0.594144	0.0231839	0.424448	FZD7	204	122	84	159	76	91	71	82	88	82	8.48294	6.10442	4.53066	8.32054	3.75047	4.63227	3.67519	4.0997	4.76139	3.31504
gene_ENSTNIG00000005898	-1.69844	0.0232419	0.424995	chrnb1	15	2	17	12	5	3	14	71	10	78	0.682344	0.109474	1.00306	0.68696	0.269921	0.167059	0.792766	3.88323	0.591898	3.44957
gene_ENSTNIG00000013827	0.358102	0.0232913	0.425029	krcp	3104	2659	2096	2500	2076	1512	1623	2007	1585	3070	127.854	131.789	111.982	129.59	101.479	76.2395	83.2177	99.3944	84.9485	122.939
gene_ENSTNIG00000008631	-0.856446	0.0233001	0.425029	zcchc24	19	13	35	26	27	43	45	47	23	66	1.73222	1.42614	4.13889	2.98305	2.92125	4.79904	5.10702	5.15193	2.72843	5.84994
transcript_ENSTNIT00000019428	0.482654	0.0233303	0.425068	-	616	775	637	726	444	457	448	422	516	433	45.0414	68.1869	60.4139	66.8046	38.5274	40.9057	40.7769	37.0993	49.0925	30.7806
gene_ENSTNIG00000018990	-0.300404	0.0234093	0.42565	pld3	927	770	613	616	758	826	773	941	697	1298	44.1989	44.1764	37.9104	36.9616	42.89	48.2112	45.8792	53.944	43.2413	60.1678
gene_ENSTNIG00000004983	-0.601627	0.0234187	0.42565	lgals9l3	746	550	484	514	589	559	596	746	592	2094	50.7968	45.0639	42.7474	44.0452	47.5958	46.5957	50.5183	61.0743	52.451	138.622
gene_ENSTNIG00000011725	-0.878294	0.0234471	0.425655	mrc2	135	79	138	114	149	145	173	127	109	680	2.03711	1.43442	2.70101	2.16483	2.66822	2.67846	3.24961	2.30413	2.14014	9.97579
gene_ENSTNIG00000003453	0.546269	0.0235974	0.427869	wnt16	722	983	763	719	708	643	581	603	273	562	44.9487	73.6379	61.6127	56.3309	52.308	49.0035	45.0257	45.1356	22.1145	34.0153
gene_ENSTNIG00000016763	-0.311116	0.0236526	0.428355	tango2	312	270	216	224	314	348	281	304	325	383	24.5427	25.5564	22.0388	22.1745	29.3125	33.5107	27.5156	28.7517	33.2649	29.2904
gene_ENSTNIG00000008736	1.74904	0.02372	0.429062	-	13	11	36	9	9	2	3	6	0	15	2.72369	2.77316	9.78325	2.37298	2.23775	0.512957	0.782421	1.51143	0	3.05537
gene_ENSTNIG00000014345	1.044	0.0237747	0.429537	-	71	360	82	245	56	94	58	74	61	127	1.91388	11.6769	2.86706	8.31115	1.79143	3.10185	1.94621	2.39834	2.13955	3.32827
gene_ENSTNIG00000015673	0.456975	0.0238539	0.430391	cryl1	951	853	1132	781	795	688	778	571	525	716	64.7557	69.89	99.9794	66.9247	64.2422	57.3485	65.9451	46.7473	46.5148	47.399
gene_ENSTNIG00000003197	0.344959	0.0238789	0.430391	pggt1b	615	440	318	319	397	367	250	285	306	410	36.7138	31.6064	24.6234	23.9653	28.1255	26.8199	18.578	20.4561	23.769	23.7956
gene_ENSTNIG00000001917	0.545711	0.024068	0.433282	pomk	198	209	266	166	136	134	135	137	98	174	15.138	19.2273	26.3785	15.9716	12.3395	12.5413	12.8482	12.5935	9.74907	12.9333
gene_ENSTNIG00000019260	0.397385	0.024106	0.43345	snap23.1	1162	825	877	897	783	609	457	601	656	1209	114.567	97.8763	112.156	111.298	91.6162	73.5037	56.0889	71.2446	84.1577	115.888
gene_ENSTNIG00000003811	0.271189	0.0242425	0.435122	si_ch1073-416j23.1	1731	1414	1293	1472	1405	1106	1069	1166	990	1773	72.256	71.0223	70.0071	77.3255	69.5999	56.5156	55.5469	58.5192	53.7708	71.9522
gene_ENSTNIG00000017994	0.333162	0.0242733	0.435122	cbx4	478	384	252	342	427	312	260	253	259	398	19.2878	18.6446	13.1893	17.3667	20.4474	15.4115	13.0597	12.2743	13.5984	15.6133
transcript_ENSTNIT00000013976	-0.524012	0.0242855	0.435122	jun	385	371	262	388	362	424	378	344	794	586	25.5761	29.6562	22.5757	32.4372	28.5389	34.4807	31.2587	27.4761	68.6323	37.8468
gene_ENSTNIG00000014889	-0.280578	0.0244897	0.438033	ranbp3b	1588	1437	1119	1138	1407	1635	1419	1424	1769	1760	56.942	62.0022	52.0449	51.3526	59.8731	71.7689	63.3388	61.3924	82.5362	61.3554
gene_ENSTNIG00000008848	0.372054	0.0245435	0.438033	adat1	917	973	917	872	706	643	678	716	558	797	41.4543	52.9275	53.7695	49.6084	37.8757	35.5834	38.1536	38.9167	32.8223	35.0281
gene_ENSTNIG00000014525	0.335849	0.0245604	0.438033	ALG11	1305	1272	973	1010	1019	748	860	757	734	1353	56.0854	65.7802	54.2399	54.626	51.972	39.353	46.009	39.1163	41.0459	56.5322
gene_ENSTNIG00000014577	0.497437	0.0246034	0.438033	myl6	2115	2550	2620	2361	1867	1842	1862	1486	972	2109	215.35	312.422	346.02	302.53	225.597	229.594	236.004	181.918	128.776	208.77
gene_ENSTNIG00000012153	0.324219	0.0246188	0.438033	rassf8a	1877	1225	957	1298	1178	1037	717	925	1059	1451	92.3226	72.5017	61.0551	80.3446	68.7614	62.4394	43.9004	54.7026	67.7758	69.3856
gene_ENSTNIG00000004982	0.399754	0.0246277	0.438033	myo18ab	2328	1317	1076	1531	1508	1084	848	878	1432	1551	25.3461	17.2537	15.1952	20.9769	19.4843	14.4475	11.4929	11.4933	20.2864	16.4172
gene_ENSTNIG00000005436	-0.687421	0.0246509	0.438033	clic1	78	53	67	52	80	67	48	109	127	196	4.42984	3.62191	4.93554	3.71651	5.39186	4.65806	3.39344	7.4429	9.38495	10.822
gene_ENSTNIG00000013776	-0.798933	0.0246957	0.438217	dpt	58	20	82	67	45	74	95	106	65	147	6.94391	2.88121	12.7338	10.0946	6.39358	10.8454	14.1581	15.2582	10.1257	17.1101
gene_ENSTNIG00000018277	-0.330568	0.0247193	0.438217	mov10a	1199	875	812	754	1103	958	963	1085	1151	1829	28.0318	24.6155	24.6237	22.1841	30.6029	27.4179	28.0261	30.4989	35.014	41.5722
gene_ENSTNIG00000000677	-0.606956	0.0247879	0.43848	-	139	45	61	82	97	97	101	146	95	200	13.481	5.25158	7.6737	10.0083	11.1644	11.5164	12.1937	17.0249	11.9886	18.8581
gene_ENSTNIG00000003457	0.417551	0.0247944	0.43848	svopl	1416	1068	805	1230	1206	1021	769	590	978	836	60.9762	55.3397	44.9634	66.6562	61.6311	53.8219	41.2219	30.5472	54.7987	34.9995
gene_ENSTNIG00000014448	-0.771238	0.0248212	0.43848	pmp22b	119	52	42	67	28	58	103	91	138	110	16.3079	8.57476	7.46562	11.5548	4.55369	9.73004	17.5709	14.9939	24.6073	14.6555
gene_ENSTNIG00000001368	-0.557126	0.0248822	0.438861	psma3	755	620	756	691	890	919	1607	1052	804	925	63.5177	62.7636	82.4966	73.1584	88.8573	94.6454	168.294	106.411	88.0113	75.6567
gene_ENSTNIG00000004964	-0.917731	0.02495	0.438861	tnfrsf19	40	22	52	41	41	33	59	56	54	197	3.12394	2.06745	5.2676	4.02963	3.79999	3.15496	5.73589	5.2584	5.48746	14.9578
gene_ENSTNIG00000019036	-0.74801	0.0249897	0.438861	lpar6a	66	36	47	76	53	44	116	106	61	140	4.12065	2.70454	3.80615	5.97137	3.92693	3.36288	9.01541	7.95702	4.95549	8.49784
gene_ENSTNIG00000015084	-0.77398	0.0250148	0.438861	l1cama	96	88	118	81	95	240	90	258	65	176	1.68648	1.8602	2.68879	1.79074	1.98056	5.16127	1.96814	5.44943	1.48579	3.00594
gene_ENSTNIG00000013215	-0.855505	0.0250506	0.438861	ak3	79	37	93	46	54	69	95	86	62	284	8.04379	4.53319	12.2824	5.89427	6.52504	8.60041	12.041	10.5282	8.2141	28.1132
gene_ENSTNIG00000009109	-0.503724	0.0250822	0.438861	smtna	880	636	700	870	853	1092	972	1613	630	1249	52.2473	45.4367	53.9071	65.0038	60.1016	79.3671	71.8378	115.143	48.6695	72.0945
gene_ENSTNIG00000007229	-1.65652	0.0250868	0.438861	lmo3	5	0	24	4	10	8	40	22	40	29	0.693934	0	4.32041	0.698628	1.64704	1.35917	6.91056	3.67107	7.22341	3.91295
gene_ENSTNIG00000002425	-1.03289	0.0251003	0.438861	-	48	73	91	27	69	59	102	100	53	383	2.75478	5.04123	6.77412	1.95006	4.69948	4.14508	7.28703	6.90029	3.95782	21.3699
gene_ENSTNIG00000004037	0.740292	0.025118	0.438861	mplkip	747	930	1072	722	567	367	529	562	162	905	86.4253	129.471	160.872	105.123	77.85	51.9784	76.1871	78.177	24.3877	101.795
gene_ENSTNIG00000005620	-0.395115	0.0251453	0.438861	pdxka	391	371	331	363	358	336	507	399	477	674	27.3945	31.2773	30.0803	32.006	29.7664	28.8179	44.2181	33.6111	43.4851	45.9098
gene_ENSTNIG00000011635	0.309247	0.0251624	0.438861	zgc_153990	937	813	547	683	763	692	537	473	566	715	59.9905	62.6328	45.4252	55.0303	57.9726	54.2357	42.7979	36.4105	47.1513	44.5048
gene_ENSTNIG00000007544	0.416098	0.0252155	0.439235	nxnl2	2226	2035	1792	1900	1555	1222	1293	1205	1025	2565	156.631	172.3	163.553	168.246	129.849	105.259	113.255	101.944	93.8451	175.468
gene_ENSTNIG00000011597	-0.294677	0.0252461	0.439235	sec14l1	2884	1820	1494	1887	1985	1978	2252	2373	2383	3132	89.2627	67.782	59.978	73.4996	72.9106	74.9441	86.7658	88.307	95.9696	94.2442
gene_ENSTNIG00000004505	0.643966	0.0252746	0.439235	commd1	1005	1376	1457	1331	821	719	864	667	362	1399	124.423	204.985	233.97	207.372	120.624	108.968	133.154	99.2849	58.3147	168.388
gene_ENSTNIG00000005265	-0.87047	0.0253002	0.439235	DNAL1	17	11	10	7	14	21	17	18	21	30	1.91928	1.49435	1.46439	0.99455	1.87574	2.90232	2.38915	2.44335	3.08492	3.29283
gene_ENSTNIG00000001958	0.671148	0.0253605	0.439517	ECHDC3	480	453	444	378	187	191	316	228	126	366	42.1733	47.8919	50.5994	41.7951	19.4981	20.5431	34.5611	24.0854	14.4046	31.2633
gene_ENSTNIG00000019739	-0.584254	0.0253924	0.439517	-	1274	1706	1330	2098	1365	1957	2270	3596	1590	2214	145.339	234.186	196.803	301.202	184.8	273.301	322.363	493.238	236.018	245.556
gene_ENSTNIG00000016124	-1.1473	0.025417	0.439517	fbxo40.2	9	8	15	11	13	21	48	21	15	15	0.276205	0.295425	0.5971	0.424835	0.473465	0.788942	1.83373	0.774874	0.598984	0.447547
gene_ENSTNIG00000011259	0.577338	0.0254329	0.439517	grap2a	1572	1043	1502	1136	1097	673	1243	782	468	1033	88.2054	70.4199	109.315	80.2157	73.0474	46.2268	86.8199	52.756	34.1683	56.351
gene_ENSTNIG00000019539	0.787659	0.0255688	0.441362	dnmt1	91	58	66	44	63	29	22	17	41	84	29.5947	22.697	27.8409	18.0079	24.3147	11.5453	8.90637	6.64728	17.3497	26.5589
gene_ENSTNIG00000006411	-0.756522	0.025624	0.441809	efhd1	27	17	18	24	27	28	43	50	30	35	2.52497	1.91297	2.18339	2.8245	2.99648	3.20543	5.0057	5.62191	3.65046	3.18213
gene_ENSTNIG00000000666	0.559927	0.0256548	0.441836	hax1	497	709	462	356	396	518	233	255	303	333	30.3628	52.1194	36.6095	27.3699	28.7102	38.7392	17.7193	18.7304	24.0859	19.7782
gene_ENSTNIG00000014735	1.48165	0.0256692	1	ptgis	5	8	19	13	12	5	2	4	7	3	0.184137	0.35451	0.907591	0.602493	0.524454	0.225412	0.0916865	0.177114	0.335431	0.107411
gene_ENSTNIG00000013357	0.633319	0.0258018	0.443111	shld2	487	485	313	458	290	108	331	281	242	326	35.1374	42.1066	29.2922	41.5857	24.831	9.53895	29.7286	24.3764	22.7191	22.8674
gene_ENSTNIG00000000244	-0.876299	0.0258078	0.443111	VASP	97	59	77	59	55	36	140	67	135	276	4.47793	3.27737	4.61065	3.42764	3.01317	2.03444	8.04523	3.7188	8.10912	12.3872
gene_ENSTNIG00000007158	0.540575	0.0258448	0.443111	rimkla	181	77	81	122	108	84	61	76	86	71	9.71404	4.97257	5.63862	8.23985	6.87861	5.5187	4.07527	4.90408	6.00557	3.70457
gene_ENSTNIG00000010323	1.23896	0.0258974	0.443111	cables1	25	18	28	19	9	10	6	16	6	3	2.69672	2.33634	3.9176	2.57922	1.15211	1.32048	0.805661	2.0751	0.842136	0.314612
gene_ENSTNIG00000019817	-0.901377	0.0259572	0.443111	oscp1a	12	16	18	11	18	26	31	24	14	49	0.675644	1.08399	1.31454	0.779413	1.20272	1.79203	2.17272	1.62469	1.02565	2.6822
gene_ENSTNIG00000003936	0.382229	0.0259742	0.443111	zgc_162255	326	282	227	296	194	190	193	182	181	269	22.0602	22.962	19.9243	25.207	15.5793	15.7392	16.2575	14.8076	15.9369	17.6971
gene_ENSTNIG00000003311	0.96769	0.0259753	0.443111	sept4a	41	59	85	35	40	23	19	48	10	38	1.49476	2.58827	4.01952	1.60581	1.73063	1.02649	0.862278	2.10403	0.474376	1.34688
gene_ENSTNIG00000014330	-0.273973	0.0259818	0.443111	nop53	1367	1069	913	1008	1220	1448	1098	1142	1459	1514	113.256	106.571	98.1135	105.097	119.952	146.858	113.24	113.758	157.283	121.948
gene_ENSTNIG00000004502	-0.377016	0.0259929	0.443111	akt2	216	160	140	153	211	199	206	253	175	302	9.74438	8.68538	8.19209	8.6862	11.2964	10.9898	11.5684	13.7228	10.2724	13.2454
gene_ENSTNIG00000013798	-0.297734	0.0260321	0.44328	ddx21	7288	5468	5022	4829	4579	5866	5689	6570	5418	9975	262.049	236.577	234.217	218.509	195.389	258.198	254.634	284.029	253.483	348.695
gene_ENSTNIG00000010449	-0.749383	0.0261401	0.444617	zgc_92161	62	54	40	45	49	89	59	80	30	178	4.62127	4.84319	3.86719	4.22104	4.33432	8.12074	5.47427	7.16938	2.90954	12.8987
gene_ENSTNIG00000005827	-0.549329	0.0262463	0.445921	got1	175	313	143	140	267	309	295	242	256	427	9.15892	19.7115	9.70753	9.22088	16.5834	19.7971	19.2191	15.228	17.4334	21.7266
gene_ENSTNIG00000008355	-0.249685	0.026313	0.446552	washc4	1718	1438	1149	1393	1517	1776	1241	1735	1580	2251	28.722	28.9281	24.916	29.3077	30.0977	36.3472	25.8267	34.875	34.3703	36.5869
gene_ENSTNIG00000010412	3.14717	0.0263379	1	slc13a1	0	3	9	3	11	0	0	2	1	0	0	0.135382	0.437805	0.141589	0.489575	0	0	0.0901828	0.0487984	0
gene_ENSTNIG00000018709	-0.644826	0.0263976	0.446849	tgm2b	115	38	69	59	50	67	96	130	87	124	3.8082	1.51417	2.96372	2.45874	1.96493	2.71602	3.95729	5.17592	3.74866	3.9921
gene_ENSTNIG00000017001	-0.31866	0.0264114	0.446849	slc29a1a	702	593	550	702	734	836	835	708	701	998	28.0665	28.5282	28.522	35.3205	34.8259	40.916	41.5569	34.0335	36.4673	38.7918
gene_ENSTNIG00000011558	-0.661521	0.0264193	0.446849	idh1	100	76	75	79	99	59	127	165	93	246	4.03759	3.69236	3.9278	4.01409	4.74365	2.91615	6.38309	8.00992	4.88584	9.6564
gene_ENSTNIG00000019755	4.40828	0.0264367	1	ndrg3a	29	0	0	0	6	1	0	0	0	0	4.36794	0	0	0	1.07247	0.184381	0	0	0	0
gene_ENSTNIG00000011687	-0.825106	0.0264729	0.447256	fmnl1a	52	64	49	37	45	54	63	89	39	220	1.0639	1.5756	1.30035	0.95266	1.09261	1.35247	1.60451	2.18933	1.03824	4.37601
gene_ENSTNIG00000014286	-0.40712	0.0265723	0.448434	tmem199	255	298	211	222	287	329	363	346	241	398	18.9205	26.6059	20.3068	20.7293	25.2715	29.8831	33.5278	30.8668	23.2672	28.7101
gene_ENSTNIG00000011631	-0.268981	0.0267578	0.450648	H3-3B	830	607	586	699	676	728	665	845	732	1133	35.601	31.3286	32.6023	37.7311	34.4101	38.2254	35.5067	43.5776	40.8535	47.2467
gene_ENSTNIG00000008704	-0.457497	0.0267763	0.450648	vipr2	222	160	163	122	156	180	216	272	226	203	12.2463	10.6203	11.6628	8.46932	10.2125	12.1551	14.8323	18.0402	16.2216	10.8869
gene_ENSTNIG00000016101	-0.444218	0.026817	0.450648	med21	659	768	445	666	763	898	1003	950	613	960	108.782	152.547	95.2796	138.352	149.47	181.462	206.101	188.547	131.665	154.065
gene_ENSTNIG00000004278	-1.45192	0.0268779	0.450648	CAPN15	37	34	24	26	16	20	203	15	12	109	0.872524	0.964768	0.734096	0.771591	0.447766	0.577354	5.95905	0.425294	0.368206	2.49897
gene_ENSTNIG00000004847	-0.351256	0.0269377	0.450648	edc4	1304	720	538	769	917	1084	899	996	1075	1198	20.6945	13.7492	11.0745	15.3582	17.2704	21.0592	17.76	19.0046	22.1983	18.4838
gene_ENSTNIG00000007584	-0.287953	0.0269506	0.450648	klhdc10	1467	1058	835	886	1320	1386	1199	1308	1217	1550	85.0139	73.7757	62.7643	64.6147	90.7798	98.3239	86.4936	91.136	91.7667	87.3272
gene_ENSTNIG00000010817	-0.657609	0.026989	0.450648	acsl2	506	200	176	533	621	551	498	623	595	929	16.326	7.76475	7.3656	21.6419	23.7781	21.7629	20.0016	24.168	24.9793	29.1409
gene_ENSTNIG00000007723	0.310774	0.0269945	0.450648	FUT4	1228	1240	1121	1040	1182	792	808	1017	794	1319	70.2297	85.3321	83.1562	74.8504	80.2224	55.4478	57.5227	69.9304	59.0851	73.3374
gene_ENSTNIG00000005354	-0.362905	0.0269956	0.450648	vps33a	262	268	219	185	234	366	263	279	247	339	25.6002	31.5098	27.7558	22.7485	27.134	43.7784	31.9892	32.777	31.4032	32.2033
gene_ENSTNIG00000010860	0.322326	0.0270284	0.450648	mmachc	1038	752	918	962	804	790	654	636	609	903	90.4701	78.8667	103.781	105.517	83.1609	84.289	70.9562	66.648	69.0652	76.5162
gene_ENSTNIG00000000533	-0.434698	0.0270317	0.450648	mt-co1	118844	54967	57777	55516	85344	75396	69880	109542	89659	153514	5025.01	2796.6	3168.7	2954.03	4282.4	3902.51	3678.05	5568.81	4932.74	6310.52
gene_ENSTNIG00000006542	0.339859	0.0270709	0.450804	HPS5	4252	4002	3772	3502	3060	2886	3043	2826	2187	3752	78.6939	89.1237	90.5495	81.5647	67.2086	65.3854	70.106	62.8844	52.6661	67.5102
gene_ENSTNIG00000017331	-0.616273	0.0271104	0.450876	eml1	106	78	143	157	97	128	172	211	133	273	2.83746	2.51238	4.96507	5.28885	3.08142	4.1944	5.73135	6.79091	4.63244	7.10467
gene_ENSTNIG00000020234	-1.24097	0.0271354	0.450876	-	11	27	21	8	9	15	29	47	11	92	8.76895	25.8992	21.714	8.0257	8.51438	14.638	28.7778	45.048	11.4099	71.3019
gene_ENSTNIG00000010334	-0.269022	0.0271648	0.450876	poglut1	781	675	629	670	768	900	804	813	726	975	31.3785	32.6327	32.7792	33.8762	36.6183	44.265	40.2108	39.273	37.9536	38.0841
gene_ENSTNIG00000013204	0.562857	0.0272008	0.450978	urm1	368	521	519	332	386	386	333	191	219	321	77.8499	132.622	142.411	88.3866	96.9065	99.9618	87.6919	48.581	60.2822	66.0197
gene_ENSTNIG00000000893	-0.522185	0.0272748	0.451632	rps24	6214	5734	7683	5371	6505	6992	11512	9164	5285	12755	756.425	839.886	1213.09	822.788	939.717	1041.91	1744.42	1341.23	837.094	1509.5
gene_ENSTNIG00000007935	-0.757139	0.0273001	0.451632	mmp14b	593	415	250	230	360	306	283	392	822	1392	23.5788	19.8556	12.8936	11.5089	16.9873	14.8945	14.0074	18.7403	42.5278	53.8102
gene_ENSTNIG00000004124	-0.574411	0.0273572	0.452083	nlk2	113	112	56	68	81	80	89	154	111	208	5.54553	6.6138	3.56467	4.19964	4.71742	4.80608	5.437	9.08673	7.08797	9.92398
gene_ENSTNIG00000007088	-1.1164	0.0274034	0.45235	cdh4	15	8	5	19	4	19	15	33	21	20	0.422277	0.270997	0.182576	0.673129	0.133636	0.654782	0.525658	1.11697	0.769238	0.547387
gene_ENSTNIG00000016343	-0.261802	0.0275008	0.453289	eif2b4	808	724	619	646	734	786	815	836	805	942	34.7714	37.4902	34.5516	34.985	37.4854	41.4066	43.659	43.2553	45.0756	39.4112
gene_ENSTNIG00000007709	-0.284142	0.0276266	0.453289	kpna4	866	537	446	635	640	737	652	696	704	962	33.4767	24.9786	22.3628	30.8914	29.3603	34.8762	31.3746	32.3487	35.4105	36.1542
gene_ENSTNIG00000011925	0.566848	0.0276472	0.453289	fam219b	1347	1331	1503	1426	869	745	872	835	465	1632	89.1209	105.964	128.984	118.732	68.2318	60.3399	71.818	66.4234	40.0313	104.976
gene_ENSTNIG00000010498	-0.278241	0.0276584	0.453289	zranb2	478	347	375	400	388	511	425	474	432	553	36.081	31.5173	36.7154	37.997	34.7567	47.2181	39.9342	43.0181	42.4296	40.5821
gene_ENSTNIG00000009812	-0.611816	0.0276873	0.453289	tm7sf3	88	102	67	58	72	88	156	71	99	175	3.69456	5.15286	3.64856	3.06441	3.5873	4.52271	8.15286	3.58394	5.40817	7.14293
gene_ENSTNIG00000003727	-0.826064	0.027736	0.453289	WAS	73	62	52	37	52	68	48	84	54	268	5.14768	5.26077	4.75618	3.28344	4.35159	5.86995	4.21343	7.12182	4.9547	18.3731
gene_ENSTNIG00000016538	-0.399077	0.0277425	0.453289	znf511	289	349	263	207	254	374	253	378	304	511	22.1471	32.182	26.1422	19.9631	23.0998	35.0855	24.1349	34.8284	30.3129	38.0714
gene_ENSTNIG00000016688	-0.840634	0.0277993	0.453289	plppr1	91	80	120	64	62	114	173	136	43	317	6.98185	7.38563	11.942	6.17941	5.64516	10.7071	16.5227	12.5456	4.29272	23.6454
gene_ENSTNIG00000003920	0.384318	0.027818	0.453289	-	739	469	319	572	543	352	396	401	373	446	40.5944	31.0001	22.7289	39.5418	35.3979	23.6701	27.0783	26.4843	26.6603	23.8185
gene_ENSTNIG00000003761	0.43633	0.0278428	0.453289	tbc1d25	921	561	449	794	485	436	415	360	549	572	31.1617	22.8398	19.7049	33.8081	19.4742	18.0586	17.4789	14.6449	24.1696	18.8155
gene_ENSTNIG00000013561	-2.52036	0.0278463	1	CNNM3	1	0	7	1	1	39	9	5	6	0	0.0746216	0	0.677531	0.0939081	0.0885564	3.56259	0.836012	0.448598	0.582573	0
gene_ENSTNIG00000000022	0.324368	0.0278492	0.453289	fam110a	2198	1725	1332	1777	1539	1242	1253	1174	1068	2147	169.234	159.815	133.025	172.182	140.623	117.063	120.093	108.681	106.996	160.713
gene_ENSTNIG00000002985	0.500681	0.0278631	0.453289	stt3a	403	503	571	395	393	447	281	301	274	310	42.0152	63.1012	77.2154	51.8247	48.6238	57.0486	36.4681	37.7303	37.1695	31.4211
gene_ENSTNIG00000000037	1.23057	0.0278762	0.453289	dph3	49	6	20	26	30	9	15	3	7	21	17.5031	2.57892	9.26646	11.6877	12.7173	3.93547	6.66982	1.28843	3.2535	7.29281
gene_ENSTNIG00000011827	-0.549313	0.0280146	0.453289	msna	526	255	354	267	278	600	224	398	598	630	19.3276	11.2746	16.8718	12.3465	12.1225	26.9886	10.2458	17.5832	28.591	22.5057
gene_ENSTNIG00000002180	-1.11397	0.0280855	0.453289	ZDHHC12	14	6	12	5	8	24	18	19	6	31	1.11741	0.576241	1.24232	0.502219	0.757758	2.34494	1.78839	1.82331	0.623119	2.4055
gene_ENSTNIG00000008657	-0.49644	0.0281252	0.453289	EFEMP1	127	52	87	79	95	108	100	124	102	187	5.77718	2.84632	5.13331	4.52249	5.12851	6.01412	5.66262	6.78197	6.03736	8.27012
gene_ENSTNIG00000016066	-0.33254	0.0281383	0.453289	gtse1	3193	2329	1553	2199	2625	2956	2126	3340	2918	3345	103.997	91.2765	65.6084	90.1332	101.463	117.859	86.1965	130.795	123.663	105.919
gene_ENSTNIG00000006516	0.234029	0.0281499	0.453289	sephs2	6300	5557	5212	5599	4925	4532	3981	4628	4423	5951	407.341	432.341	437.108	455.582	377.902	358.71	320.417	359.777	372.108	374.081
gene_ENSTNIG00000005789	0.630503	0.0282204	0.453289	pusl1	128	209	192	169	174	104	115	113	54	201	12.5633	24.6836	24.4434	20.8747	20.2675	12.4958	14.0507	13.3351	6.89641	19.18
gene_ENSTNIG00000009546	-0.365121	0.0282529	0.453289	SMAD3	311	239	160	233	282	297	229	339	329	359	15.9074	14.7097	10.6151	14.998	17.1176	18.5965	14.5807	20.8478	21.8962	17.8522
gene_ENSTNIG00000015687	-0.865175	0.0282748	0.453289	-	25	25	20	11	29	36	15	33	44	79	1.09385	1.31621	1.13505	0.605688	1.50581	1.92822	0.816986	1.73602	2.50499	3.3605
gene_ENSTNIG00000010630	-0.273586	0.0283483	0.453289	hmg20b	1713	1384	1334	1177	1477	1628	1420	1907	1379	2216	75.4049	73.3072	76.1666	65.2014	77.1575	87.727	77.8101	100.929	78.9844	94.8354
gene_ENSTNIG00000004823	0.292579	0.0283919	0.453289	men1	1825	1372	1042	1391	1466	1284	915	1018	1233	1244	63.7273	57.6481	47.1951	61.1263	60.7508	54.8863	39.7731	42.7399	56.0223	42.232
gene_ENSTNIG00000014017	-1.38771	0.0283963	0.453289	kcnk9	7	6	3	6	6	14	4	14	6	40	0.470761	0.485537	0.261692	0.507799	0.478861	1.15257	0.334863	1.13202	0.525035	2.6153
gene_ENSTNIG00000001112	-1.54522	0.0284098	0.453289	-	31	13	9	20	8	33	131	7	7	35	31.6629	15.9772	11.9233	25.7073	9.69693	41.2609	166.558	8.59626	9.30297	34.7548
gene_ENSTNIG00000016057	-0.514602	0.0284306	0.453289	cav1	284	153	141	166	129	216	234	236	143	414	34.0012	22.0412	21.8958	25.0105	18.3283	31.6567	34.8736	33.9712	22.2765	48.1875
gene_ENSTNIG00000012672	0.532281	0.0284353	0.453289	snrpf	1761	1860	2753	1681	1669	2035	1159	1048	1055	1584	215.569	273.974	437.119	258.96	242.46	304.95	176.61	154.245	168.041	188.513
gene_ENSTNIG00000017563	0.44622	0.0284768	0.453289	pygo2	428	299	225	293	272	205	162	155	305	269	24.6717	20.7394	16.823	21.255	18.6072	14.4659	11.6245	10.7426	22.8765	15.0753
gene_ENSTNIG00000019832	1.40241	0.0284808	0.453289	-	21	7	18	18	5	3	9	3	3	8	5.94259	2.38354	6.60687	6.41014	1.67912	1.03924	3.17033	1.02071	1.10462	2.20092
gene_ENSTNIG00000014631	-0.339942	0.0284855	0.453289	cse1l	2370	1619	1256	1386	1882	2040	1526	2141	2499	2312	51.5896	42.4061	35.4625	37.9677	48.617	54.3601	41.3498	56.0341	70.7806	48.9282
gene_ENSTNIG00000015524	0.423786	0.0284968	0.453289	tmprss9	574	366	367	451	373	326	338	301	316	254	39.959	30.6586	33.1387	39.511	30.8154	27.7816	29.2904	25.1937	28.6236	17.1908
gene_ENSTNIG00000003591	0.264059	0.0285107	0.453289	cdh1	2372	2363	1880	2109	1967	1844	1526	1509	1602	2498	46.9434	56.272	48.2597	52.5261	46.1977	44.6743	37.5941	35.9064	41.2532	48.063
gene_ENSTNIG00000016697	-0.760416	0.0285151	0.453289	sema6a	14	18	16	19	24	26	30	24	28	49	0.298779	0.462235	0.442902	0.510286	0.607839	0.679253	0.796981	0.615822	0.777525	1.01666
gene_ENSTNIG00000004309	-0.352152	0.0285155	0.453289	rnf13	366	264	248	280	234	350	296	330	264	551	29.2123	25.3546	25.6746	28.1243	22.1644	34.1971	29.4091	31.668	27.4172	42.7558
gene_ENSTNIG00000011247	-0.84924	0.0285467	0.453289	fam160a1b	30	15	13	21	15	18	19	41	44	45	0.860112	0.51748	0.483441	0.75769	0.510365	0.631746	0.678098	1.41332	1.64143	1.25431
gene_ENSTNIG00000012741	-0.622955	0.0285739	0.453289	plcd1a	258	132	137	80	219	175	152	317	211	410	7.26317	4.47145	5.00257	2.83423	7.31655	6.03088	5.32666	10.7297	7.72901	11.2214
gene_ENSTNIG00000008803	2.05076	0.0286018	1	kcng4a	11	7	14	2	5	3	0	2	0	5	0.473685	0.362713	0.781972	0.108384	0.255519	0.158145	0	0.10355	0	0.209327
gene_ENSTNIG00000009451	-2.21729	0.0286063	0.453289	grk1a	0	7	5	8	0	6	7	69	3	11	0	0.324837	0.250113	0.388264	0	0.283261	0.336049	3.19942	0.150541	0.41243
gene_ENSTNIG00000002968	-0.366732	0.0286177	0.453289	ppp1r8b	443	393	337	329	501	592	375	532	530	525	45.1063	48.1498	44.5072	42.1568	60.5378	73.789	47.5303	65.128	70.2173	51.9698
gene_ENSTNIG00000009397	0.465992	0.0286306	0.453289	FAM189A1	168	136	94	129	181	74	85	101	120	126	18.8693	18.3803	13.6943	18.2337	24.1257	10.1745	11.8842	13.6392	17.5373	13.7586
gene_ENSTNIG00000007754	-0.271134	0.0286761	0.453521	ap2s1	1750	1756	1610	1581	1766	2137	1741	2157	1837	2337	66.3544	80.1169	79.1815	75.44	79.4653	99.191	82.1742	98.3341	90.6307	86.1486
transcript_ENSTNIT00000012219	0.745897	0.0287054	0.453521	lratd2a	51	53	69	42	39	26	20	40	18	53	4.19345	5.2438	7.35897	4.34599	3.80559	2.61705	2.04709	3.95443	1.92579	4.23678
gene_ENSTNIG00000003232	-0.42514	0.0287446	0.453667	adap2	130	97	85	99	111	141	110	117	107	235	7.47398	6.7104	6.3386	7.16278	7.57333	9.92348	7.87238	8.08754	8.00436	13.1351
gene_ENSTNIG00000011758	-1.48305	0.0288398	1	FOXO1	2	2	6	4	4	8	15	4	11	13	0.0673555	0.0810479	0.262096	0.169528	0.159867	0.329814	0.628839	0.161967	0.482026	0.425642
gene_ENSTNIG00000009574	0.413825	0.0289432	0.456072	csnk1g1	822	395	540	501	460	408	268	345	469	538	38.7684	22.4167	33.0343	29.7359	25.7465	23.556	15.7342	19.5635	28.7815	24.6687
gene_ENSTNIG00000006784	-0.299224	0.0289574	0.456072	stxbp3	1430	1198	782	980	1301	1350	1080	1340	1483	1644	42.3548	42.6964	30.0427	36.5284	45.7298	48.9482	39.8195	47.7193	57.1534	47.3398
gene_ENSTNIG00000020618	1.10279	0.0289981	0.45623	-	57	119	21	74	37	44	32	34	18	9	45.4391	114.148	21.714	74.2378	35.0035	42.9382	31.7549	32.5879	18.6708	6.97518
gene_ENSTNIG00000010500	-0.626719	0.0290279	0.45623	adgrl4	68	42	42	32	35	64	38	66	52	123	2.01316	1.49619	1.61282	1.19222	1.22968	2.31946	1.40042	2.34929	2.00312	3.54024
gene_ENSTNIG00000015206	-0.762002	0.0291662	0.457894	-	92	35	33	48	32	114	93	50	42	92	13.1884	6.03727	6.13598	8.65931	5.44389	20.0053	16.5956	8.6178	7.83408	12.8218
gene_ENSTNIG00000005911	-0.341118	0.0291944	0.457894	si_ch211-175m2.5	1000	730	640	629	785	870	980	911	650	1348	97.7108	85.829	81.1127	77.3449	91.0265	104.063	119.199	107.025	82.6401	128.053
gene_ENSTNIG00000002095	-0.792178	0.0292687	0.458213	-	299	150	306	126	263	198	315	332	229	1032	23.4355	14.1469	31.1093	12.4283	24.4632	18.9978	30.734	31.287	23.3546	78.6395
gene_ENSTNIG00000006282	0.288786	0.0292803	0.458213	polr3d	916	858	647	758	704	671	613	515	611	739	51.9771	58.583	47.6197	54.1282	47.4072	46.6096	43.2994	35.1355	45.112	40.768
gene_ENSTNIG00000010961	2.63946	0.0293154	1	dpf3	7	3	7	8	1	0	2	2	0	0	0.396173	0.204304	0.513868	0.56979	0.0671649	0	0.140904	0.136094	0	0
gene_ENSTNIG00000008752	-0.816219	0.0293408	0.458213	ANKS6	136	110	104	82	70	90	111	335	74	285	3.44979	3.35749	3.4218	2.61762	2.10721	2.79469	3.50496	10.217	2.44242	7.02842
gene_ENSTNIG00000010569	-1.24586	0.0293571	0.458213	sparcl1	24	20	44	15	10	20	30	17	65	167	1.09786	1.10087	2.61069	0.863507	0.542865	1.11996	1.7083	0.934992	3.86887	7.42696
gene_ENSTNIG00000012390	0.454694	0.0293664	0.458213	bag5	261	186	178	198	177	113	93	139	135	265	17.6617	15.1451	15.6235	16.8615	14.2141	9.36066	7.83393	11.3091	11.8867	17.4339
gene_ENSTNIG00000005370	-1.00409	0.0294947	0.459266	irf4a	16	26	19	13	16	17	36	21	24	94	0.853793	1.66945	1.31508	0.873	1.01323	1.1105	2.39133	1.34733	1.6664	4.87662
gene_ENSTNIG00000004798	-0.469701	0.0294947	0.459266	mark3	140	107	110	80	118	115	161	185	128	164	4.07281	3.74557	4.15073	2.92883	4.07383	4.09543	5.83038	6.47083	4.84518	4.6384
gene_ENSTNIG00000007915	-0.46895	0.0295548	0.459728	col6a1	1089	874	926	780	600	937	1070	1549	764	1601	23.4706	22.6661	25.8865	21.1558	15.3463	24.7214	28.7068	40.1393	21.4252	33.5464
gene_ENSTNIG00000010895	0.439295	0.0296247	0.460342	mib2	222	247	169	171	250	151	125	163	105	248	4.85183	6.49557	4.79077	4.70313	6.48407	4.03985	3.40069	4.28314	2.98591	5.26941
gene_ENSTNIG00000007779	-0.513176	0.0296832	0.460654	drd2a	265	236	254	275	344	442	401	499	264	322	12.4713	13.3643	15.5048	16.2869	19.2123	25.4639	23.4918	28.2351	16.1661	14.7326
gene_ENSTNIG00000007197	0.582619	0.0297058	0.460654	rell1	416	408	691	344	434	327	364	188	318	350	37.6118	44.3873	81.0354	39.1406	46.5667	36.1922	40.9673	20.4367	37.4104	30.765
gene_ENSTNIG00000008824	-0.613024	0.0298199	0.461153	mt2	145	103	173	153	213	324	178	256	268	164	25.0752	21.433	38.8052	33.2971	43.7131	68.5896	38.3179	53.2279	60.304	27.5727
gene_ENSTNIG00000017291	-0.290625	0.0298245	0.461153	mtfr1l	770	472	444	503	599	669	507	659	721	802	56.8743	41.9504	42.5378	46.7554	52.5059	60.4906	46.6164	58.5239	69.294	57.5915
gene_ENSTNIG00000010069	-0.358909	0.0298296	0.461153	cluap1	337	243	184	215	327	285	264	352	341	407	17.4835	15.1696	12.3818	14.037	20.1327	18.1	17.0493	21.9565	23.019	20.5282
gene_ENSTNIG00000002731	0.312792	0.0299621	0.462727	vps54	1165	935	702	943	749	749	590	682	775	761	26.0357	25.1433	20.3492	26.5212	19.8646	20.4909	16.4135	18.3252	22.5361	16.5343
gene_ENSTNIG00000015877	-0.305047	0.0300423	0.463492	pxmp2	466	470	356	369	517	537	486	552	474	621	36.0068	43.6983	35.6792	35.8809	47.4072	50.7936	46.7455	51.2814	47.6553	46.6496
gene_ENSTNIG00000002566	0.359654	0.0301158	0.464152	st14	899	845	621	744	724	616	450	505	759	620	23.5348	26.618	21.0867	24.511	22.4928	19.7409	14.6645	15.8951	25.8539	15.7797
gene_ENSTNIG00000009961	-0.866949	0.0301934	0.464836	stoml3b	23	41	28	28	35	52	22	59	34	137	1.60115	3.43444	2.52829	2.45301	2.89152	4.43142	1.90647	4.9383	3.07976	9.27218
gene_ENSTNIG00000013059	-0.318621	0.0302561	0.464836	adad1	674	634	515	637	630	913	638	821	624	837	25.2628	28.5943	25.0378	30.0469	28.0232	41.8918	29.7679	36.9988	30.4328	30.5004
gene_ENSTNIG00000007215	0.412349	0.0302809	0.464836	sft2d2a	2371	2472	3146	1973	2181	2066	1520	1429	1826	2487	318.907	400.082	548.855	333.963	348.132	340.172	254.496	231.093	319.571	325.212
gene_ENSTNIG00000001789	-0.826541	0.0302833	0.464836	prlrb	28	25	30	33	47	45	99	52	32	54	1.19084	1.27939	1.65494	1.76623	2.37218	2.34285	5.24125	2.65901	1.77084	2.23278
gene_ENSTNIG00000008250	0.360919	0.0304113	0.466328	eri2	1067	1038	833	722	848	659	511	585	630	1199	44.1165	51.6419	44.6733	37.5675	41.6091	33.3548	26.3004	29.0814	33.8932	48.1964
gene_ENSTNIG00000006624	-0.380076	0.0305309	0.466934	elovl1b	833	505	408	543	639	582	556	840	861	888	56.3685	41.1198	35.8111	46.2413	51.3154	48.2115	46.8351	68.3429	75.8105	58.4202
gene_ENSTNIG00000018663	0.422979	0.0305424	0.466934	tma16	2856	3002	3749	3108	2821	2647	2536	1888	1801	2870	206.518	261.204	351.627	282.826	242.08	234.31	228.273	164.144	169.453	201.762
gene_ENSTNIG00000001611	-0.392543	0.0305647	0.466934	ptp4a2b	907	812	502	684	903	863	974	1067	1037	899	34.9996	37.7033	25.1261	33.2162	41.3522	40.7664	46.7864	49.5042	52.0677	33.7267
gene_ENSTNIG00000006182	0.456181	0.0305745	0.466934	mtx1a	4001	4675	4444	4326	3590	3064	3572	2987	1801	4072	274.15	385.452	394.967	373.031	291.924	257.007	304.675	246.081	160.572	271.26
gene_ENSTNIG00000014680	2.34296	0.0305971	1	parapinopsinb	3	4	10	4	4	1	0	2	2	0	0.192828	0.309369	0.833708	0.323553	0.305115	0.0786836	0	0.154561	0.167268	0
gene_ENSTNIG00000015902	-0.881513	0.0306068	0.466955	slc2a11b	32	22	23	14	31	48	25	29	83	33	1.4577	1.20589	1.35897	0.80257	1.67585	2.67667	1.41763	1.58832	4.9196	1.46147
gene_ENSTNIG00000012383	0.593139	0.0307452	0.467418	jag2	518	429	254	338	414	353	206	154	354	176	8.97215	8.94113	5.70646	7.36753	8.50986	7.48476	4.4416	3.20708	7.9782	2.96372
gene_ENSTNIG00000011472	-0.340416	0.0307457	0.467418	cox6a1	2158	2060	1665	2109	2231	2225	2475	3053	1942	3215	264.167	303.433	264.368	324.894	324.103	333.422	377.145	449.342	309.322	382.619
gene_ENSTNIG00000001589	1.15145	0.0307492	0.467418	-	49	17	27	42	40	11	21	2	9	38	11.8632	4.95247	8.47881	12.7965	11.4927	3.26012	6.32892	0.58218	2.83519	8.94431
gene_ENSTNIG00000006284	-0.326907	0.0307697	0.467418	inpp5l	662	406	382	432	440	519	465	593	657	609	33.9404	25.0468	25.4032	27.8728	26.7711	32.5733	29.6768	36.5541	43.8287	30.3553
gene_ENSTNIG00000002999	0.45	0.0307919	0.467418	C9orf78	1764	2126	2331	1527	1872	1920	1008	1296	1431	1460	91.7344	133.035	157.232	99.9334	115.53	122.228	65.2528	81.0328	96.8295	73.815
gene_ENSTNIG00000007726	0.371135	0.0308598	0.467888	wdr53	8226	7954	8218	7981	6489	5502	5850	6012	4216	9015	488.394	568.245	632.869	596.317	457.209	399.888	432.357	429.164	325.699	520.362
gene_ENSTNIG00000018682	2.07688	0.0308708	1	EGR2	5	5	13	6	2	1	0	1	2	4	0.439305	0.528608	1.48151	0.663415	0.208536	0.107555	0	0.105638	0.228644	0.341676
gene_ENSTNIG00000017780	0.426943	0.0309025	0.467888	fam8a1a	630	355	290	409	394	266	356	211	277	396	50.8422	34.4731	30.3562	41.538	37.7342	26.2786	35.7634	20.4733	29.0869	31.0697
gene_ENSTNIG00000018210	-0.257021	0.0309158	0.467888	yipf5	1424	1237	933	1070	1357	1396	1319	1477	1269	1633	82.6686	86.4109	70.2552	78.1722	93.4901	99.2093	95.3192	103.094	95.8576	92.1669
gene_ENSTNIG00000013535	-0.866751	0.0309942	0.468606	rasgrf2a	37	18	11	13	25	25	34	18	46	63	0.655457	0.383692	0.252756	0.289817	0.525579	0.542149	0.749767	0.383387	1.06031	1.08503
gene_ENSTNIG00000005825	-2.37908	0.0310457	1	-	2	2	6	1	1	1	0	3	39	24	0.243458	0.29295	0.947354	0.153191	0.144461	0.149015	0	0.439075	6.17723	2.8403
gene_ENSTNIG00000010061	0.353214	0.0310744	0.468953	klhl26	2463	1934	1500	1512	1908	1502	1175	1120	1829	1504	89.5953	84.6536	70.7747	69.2167	82.3672	66.8847	53.2064	48.9848	86.5703	53.1896
gene_ENSTNIG00000010217	1.44167	0.0310793	0.468953	slc9a5	15	24	81	14	10	11	13	15	12	3	0.403012	0.775901	2.82279	0.473361	0.318847	0.361789	0.434786	0.484552	0.41951	0.0783621
gene_ENSTNIG00000019229	-0.470282	0.0311829	0.469312	ttc23	228	306	343	209	295	445	318	430	311	436	13.3549	21.5672	26.0594	15.406	20.5061	31.9081	23.1866	30.2828	23.7028	24.8284
gene_ENSTNIG00000005549	-0.32116	0.0312034	0.469312	-	1501	1269	911	1054	1499	1824	1093	1402	1563	1840	22.8341	23.2292	17.9758	20.1782	27.062	33.9676	20.698	25.6433	30.9383	27.2132
gene_ENSTNIG00000016128	0.343729	0.0312353	0.469312	gosr1	428	420	335	315	380	271	287	234	247	452	27.5643	32.5477	27.9843	25.53	29.043	21.3653	23.0086	18.1193	20.6983	28.3008
gene_ENSTNIG00000005399	-0.577041	0.0312628	0.469312	podxl	280	118	130	213	209	225	130	307	341	411	33.0383	16.7536	19.8961	31.6284	29.2658	32.4996	19.0945	43.5532	52.3538	47.1475
gene_ENSTNIG00000006245	-0.697177	0.0312709	0.469312	mpv17	103	54	40	43	88	67	108	66	80	211	7.48107	4.71942	3.76836	3.93037	7.58515	5.95713	9.76462	5.76358	7.56051	14.8993
gene_ENSTNIG00000002016	0.708276	0.0312947	0.469312	GNA13	64	60	36	107	73	55	40	26	40	47	8.06086	9.09329	5.88126	16.9599	10.9114	8.48009	6.27143	3.93729	6.55535	5.75516
gene_ENSTNIG00000004769	0.331526	0.0313206	0.469312	enc2	3781	3432	2528	3487	2999	1993	2586	2673	2095	3516	140.112	153.033	121.51	162.615	131.887	90.4095	119.29	119.094	101.016	126.671
gene_ENSTNIG00000007599	0.387818	0.0313728	0.469629	zmat2	690	846	769	576	577	623	429	482	516	613	74.4295	109.808	107.594	78.191	73.8631	82.266	57.6048	62.5123	72.4237	64.2858
gene_ENSTNIG00000015202	-0.329814	0.0314071	0.469676	mapk7	552	464	376	494	524	543	467	615	712	658	12.4597	12.6025	11.0084	14.0325	14.0364	15.004	13.1218	16.6904	20.9115	14.4396
gene_ENSTNIG00000006606	-0.741075	0.0314794	0.470291	lpcat2	47	47	49	35	59	54	35	78	137	94	1.94697	2.34276	2.63284	1.8246	2.90048	2.73837	1.80482	3.88489	7.38443	3.78571
gene_ENSTNIG00000007767	-3.13379	0.0315668	1	-	2	2	0	0	1	1	0	12	0	35	0.378948	0.455982	0	0	0.224856	0.231946	0	2.73372	0	6.44727
gene_ENSTNIG00000002743	0.659586	0.0317792	0.472221	slco1d1	3068	3237	4656	2388	3365	2626	2900	915	1403	2913	90.5012	114.897	178.147	88.6485	117.798	94.8266	106.488	32.4521	53.8507	83.5406
gene_ENSTNIG00000019493	-3.32736	0.0317821	1	arhgap30	1	0	1	0	0	13	0	3	1	4	0.128932	0	0.167235	0	0	2.05183	0	0.465055	0.167763	0.501394
gene_ENSTNIG00000015437	0.559323	0.0317865	0.472221	cox7c	1307	1603	1832	1399	1512	1266	1202	878	478	1496	213.592	315.218	388.33	287.716	293.235	253.267	244.522	172.515	101.642	237.683
gene_ENSTNIG00000016401	-1.02441	0.0318367	0.472221	slc35f6	38	32	19	23	28	34	33	27	27	188	2.00323	2.02986	1.29917	1.52585	1.7517	2.19413	2.16554	1.71133	1.85202	9.63525
gene_ENSTNIG00000018718	-1.86282	0.0318772	0.472221	-	28	5	5	9	5	12	1	7	18	171	1.52909	0.328559	0.354169	0.618522	0.324041	0.802218	0.0679798	0.459616	1.27903	9.07881
gene_ENSTNIG00000015644	-0.295746	0.0318793	0.472221	bcs1l	929	769	790	552	764	990	826	868	853	1101	37.8128	37.6633	41.7077	28.2749	36.9039	49.3281	41.8513	42.4781	45.1759	43.5681
gene_ENSTNIG00000011033	0.888642	0.0319007	0.472221	iqsec3a	183	99	102	460	145	142	51	91	139	122	3.3229	2.16307	2.40233	10.5114	3.12457	3.15639	1.15277	1.98669	3.28409	2.1537
gene_ENSTNIG00000015238	1.57642	0.0319274	0.472221	per2	219	72	82	504	722	110	58	38	228	97	3.96997	1.57052	1.92807	11.4977	15.5323	2.44102	1.30881	0.828227	5.3779	1.70952
gene_ENSTNIG00000004555	-1.11099	0.0319509	0.472221	myo1g	22	27	54	21	17	24	39	54	32	195	1.05125	1.55244	3.3469	1.26282	0.964022	1.40388	2.31981	3.10241	1.98961	9.0589
gene_ENSTNIG00000010988	-1.27051	0.0319611	0.472221	hnmt	11	13	13	14	5	13	24	37	4	66	0.651907	0.927054	0.999316	1.04414	0.351657	0.943133	1.77056	2.63644	0.308452	3.80273
gene_ENSTNIG00000013697	-0.73874	0.0320073	0.472221	-	69	61	68	78	62	86	61	136	54	264	2.39789	2.55081	3.06517	3.41124	2.55698	3.6586	2.63885	5.68253	2.44179	8.91953
gene_ENSTNIG00000003408	-0.416034	0.0320275	0.472221	nadsyn1	223	162	115	135	207	266	174	228	155	289	7.07287	6.18264	4.73102	5.38844	7.79142	10.3278	6.86982	8.69457	6.39672	8.91142
gene_ENSTNIG00000009794	-0.655763	0.0320338	0.472221	ttyh2l	66	62	33	32	51	55	53	74	54	156	2.67804	3.02714	1.73681	1.63404	2.45583	2.73195	2.67704	3.61017	2.85103	6.15398
gene_ENSTNIG00000009891	0.86532	0.0320622	0.472221	zgc_158640	81	38	64	32	36	31	28	38	8	30	6.63515	3.74557	6.80005	3.29879	3.49964	3.10859	2.85515	3.74259	0.852689	2.38916
gene_ENSTNIG00000003128	0.339555	0.0320694	0.472221	dnajc25	3104	2937	2349	2581	2457	1723	2195	2330	1552	2769	148.757	169.366	146.017	155.661	139.738	101.083	130.947	134.256	96.7789	129.014
gene_ENSTNIG00000006402	-0.906049	0.032124	0.472221	-	44	20	17	11	24	17	30	52	33	84	2.04859	1.12047	1.02664	0.644514	1.32608	0.968918	1.73871	2.9109	1.99917	3.80224
gene_ENSTNIG00000018857	0.295117	0.0321372	0.472221	lman2lb	1851	1753	1140	1565	1256	1185	1067	1271	1101	1487	137.185	156.333	109.59	145.966	110.47	107.511	98.4396	113.258	106.175	107.144
gene_ENSTNIG00000018603	-0.2953	0.03214	0.472221	zfand2a	1370	1216	781	1074	1248	1419	1052	1468	1161	1862	106.995	114.273	79.1153	105.557	115.668	135.663	102.274	137.845	117.98	141.378
gene_ENSTNIG00000000326	-2.4524	0.0321978	0.472317	-	11	1	0	0	5	14	9	0	4	68	2.54984	0.278925	0	0	1.37545	3.97268	2.59697	0	1.20646	15.3245
gene_ENSTNIG00000006085	-0.462158	0.0322091	0.472317	slc35e1	595	312	329	332	443	524	349	599	717	491	34.2078	21.584	24.5341	24.0206	30.2251	36.8787	24.9769	41.4055	53.6367	27.444
gene_ENSTNIG00000015087	1.89899	0.0322951	0.472708	WNK3	119	1	12	3	10	4	8	4	5	13	1.55267	0.0157	0.203085	0.0492596	0.154841	0.0638892	0.129935	0.06275	0.0848859	0.164905
gene_ENSTNIG00000007757	0.344757	0.0323399	0.472708	tmem160	205	151	148	168	175	112	127	139	119	165	24.0153	21.2853	22.4886	24.7675	24.3292	16.0616	18.5201	19.5782	18.1391	18.7922
gene_ENSTNIG00000014770	-0.308206	0.0323766	0.472708	wdr82	2010	2081	1730	1786	2254	2807	1979	2501	1858	3150	72.6317	90.4837	81.0854	81.2175	96.6584	124.168	89.0187	108.659	87.3596	110.662
gene_ENSTNIG00000006375	0.690635	0.0323815	0.472708	syap1	313	192	110	277	266	201	127	128	49	210	49.0656	36.2161	22.3662	54.645	49.4846	38.5714	24.7823	24.1249	9.99455	32.0044
gene_ENSTNIG00000006535	-0.316231	0.0324087	0.472708	gtf2h1	1408	910	857	998	1110	1467	1175	1045	1413	1327	55.7812	43.3805	44.0384	49.7569	52.1871	71.1461	57.9466	49.7764	72.8386	51.1109
gene_ENSTNIG00000000632	-0.356895	0.0324236	0.472708	baz1a	624	620	469	526	515	676	562	800	778	651	99.731	119.235	97.2265	105.796	97.6806	132.26	111.812	153.73	161.793	101.154
gene_ENSTNIG00000016623	-0.41297	0.0325145	0.47327	nsmce4a	642	479	487	482	486	472	820	595	538	991	34.7982	31.241	34.2387	32.8781	31.2617	31.3184	55.3274	38.7758	37.9436	52.222
gene_ENSTNIG00000019572	-0.855275	0.0325521	0.47327	mtus1b	26	17	14	16	9	21	29	23	19	58	1.65168	1.29948	1.15358	1.27912	0.678502	1.63309	2.29328	1.75672	1.57051	3.58212
gene_ENSTNIG00000009476	0.461833	0.0325561	0.47327	itgb6	2204	2969	2160	2356	2163	1091	1722	1361	1735	2905	62.45	101.228	79.3855	84.0107	72.7333	37.8427	60.7379	46.3662	63.9669	80.025
gene_ENSTNIG00000004284	0.274473	0.0326788	0.474596	dcp2	1841	1723	1227	1508	1374	1324	1242	1139	1064	1513	114.613	129.072	99.081	118.146	101.513	100.903	96.2512	85.2561	86.1898	91.5749
gene_ENSTNIG00000017029	0.464386	0.0327712	0.475226	bicc1a	469	456	206	311	349	292	206	310	171	294	10.9767	12.8419	6.25362	9.16002	9.69346	8.36598	6.00164	8.72332	5.20749	6.68965
gene_ENSTNIG00000014030	1.02125	0.032785	0.475226	kcng2	29	32	21	21	24	19	12	17	9	3	1.59974	2.12407	1.50257	1.45783	1.57115	1.28304	0.824018	1.12751	0.645993	0.16089
gene_ENSTNIG00000012183	0.560936	0.0328404	0.475572	polr2h	1780	2179	2725	1490	1776	1844	1545	1044	1206	1065	256.857	378.352	510.039	270.58	304.137	325.738	277.526	181.131	226.44	149.41
gene_ENSTNIG00000006756	-0.717836	0.0328945	0.475899	-	46	46	27	61	87	77	96	117	52	90	3.9933	4.80507	3.04021	6.6641	8.9629	8.18278	10.3741	12.2119	5.8737	7.59582
gene_ENSTNIG00000010408	0.779824	0.0329994	0.476615	hyal6	79	55	47	58	74	49	11	27	59	34	3.59368	3.01053	2.77317	3.32031	3.99484	2.72863	0.622888	1.47672	3.4922	1.50366
gene_ENSTNIG00000011838	0.281725	0.0330395	0.476615	ndel1a	2105	1867	1375	1425	1775	1323	1325	1071	1457	1784	132.948	141.886	112.641	113.261	133.04	102.288	104.172	81.3281	119.735	109.542
gene_ENSTNIG00000015076	-0.859514	0.0330753	0.476615	b4galnt1a	39	63	60	38	57	67	70	74	38	260	1.76305	3.42696	3.51818	2.16183	3.05795	3.70776	3.93916	4.02212	2.23521	11.427
gene_ENSTNIG00000015446	-0.318967	0.0331114	0.476615	eif3ea	2793	2233	2301	1962	2738	3399	2070	3105	3108	3222	134.841	129.72	144.09	119.203	156.87	200.88	124.402	180.233	195.239	151.229
gene_ENSTNIG00000010421	0.417487	0.0331223	0.476615	glg1a	1205	747	460	806	697	567	391	487	703	721	66.9805	49.9632	33.1654	56.3812	45.978	38.5817	27.0547	32.5471	50.8454	38.9632
gene_ENSTNIG00000007316	-1.11657	0.0331333	0.476615	MAFB	147	42	42	24	62	27	59	68	222	303	9.76542	3.35731	3.61901	2.00643	4.88788	2.1957	4.879	5.43132	19.1894	19.5693
gene_ENSTNIG00000010427	-0.415489	0.0332059	0.477205	ndel1b	401	281	286	322	374	446	302	290	507	708	25.7746	21.7331	23.8441	26.046	28.5282	35.0929	24.1635	22.4114	42.4024	44.2425
gene_ENSTNIG00000002413	-3.32353	0.0333966	1	nptna	1	0	1	0	0	13	2	1	0	5	0.0841294	0	0.109122	0	0	1.33884	0.209451	0.101151	0	0.408955
gene_ENSTNIG00000007002	-0.299249	0.0334254	0.478372	actb1	61085	44037	37225	43630	54734	44919	51842	61140	63281	69994	2147.95	1863.27	1697.82	1930.69	2284.03	1933.55	2269.22	2584.86	2895.33	2392.81
gene_ENSTNIG00000014108	-0.513755	0.0334382	0.478372	-	235	141	257	155	125	266	257	283	205	288	3.07848	2.22257	4.36684	2.55528	1.94327	4.26566	4.19089	4.45735	3.49427	3.66791
gene_ENSTNIG00000017227	-0.405412	0.0334502	0.478372	manea	169	170	134	112	120	195	166	215	150	196	8.25656	9.99378	8.49149	6.88603	6.95744	11.6623	10.0955	12.6291	9.53539	9.30951
gene_ENSTNIG00000014741	-0.871134	0.0334586	0.478372	grm2b	24	14	22	17	12	14	43	31	37	34	0.599024	0.420465	0.712233	0.533974	0.355443	0.427758	1.336	0.930288	1.20163	0.825031
gene_ENSTNIG00000008832	0.358866	0.0334633	0.478372	klhl36	886	805	603	717	517	525	466	537	414	831	30.988	33.8785	27.3554	31.5585	21.4588	22.4779	20.2885	22.5817	18.8406	28.2565
gene_ENSTNIG00000007121	-0.52749	0.0334771	0.478372	pdlim3a	2078	1653	1790	912	1339	1405	2896	2169	1709	2821	91.5953	87.6736	102.34	50.5895	70.0428	75.8124	158.903	114.95	98.0177	120.89
gene_ENSTNIG00000012157	-0.629285	0.0335678	0.479214	ces2b	148	133	165	95	193	196	166	292	107	414	5.32446	5.7575	7.69953	4.30106	8.23999	8.6319	7.43408	12.6305	5.00878	14.4801
gene_ENSTNIG00000016421	6.43878	0.033615	1	HTR1F	0	45	0	0	35	0	0	0	0	0	0	3.41987	0	0	2.62332	0	0	0	0	0
gene_ENSTNIG00000011375	2.9148	0.0336339	1	slc1a2b	0	3	20	3	2	1	0	2	1	0	0	0.136321	0.979643	0.142571	0.0896308	0.0462283	0	0.090808	0.0491367	0
gene_ENSTNIG00000014812	3.1427	0.0336899	1	slc6a11b	0	45	7	1	0	2	0	1	3	0	0	1.92787	0.323266	0.0448058	0	0.0871691	0	0.0428074	0.13898	0
gene_ENSTNIG00000001501	-0.771005	0.033727	0.480701	blnk	41	45	52	46	46	46	55	119	37	154	2.06321	2.72484	3.39414	2.9131	2.74709	2.8337	3.4453	7.19994	2.42268	7.53422
gene_ENSTNIG00000014003	0.331431	0.0337356	0.480701	pex12	1330	1309	972	1208	1030	819	981	875	704	1268	82.8001	98.059	78.4896	94.6421	76.0978	62.4165	76.0245	65.4953	57.0278	76.7462
gene_ENSTNIG00000008801	-0.41398	0.0337706	0.480745	ndufa9a	1512	1460	1077	1489	1367	1302	1873	2139	1246	2676	79.6432	92.5376	73.5833	98.7029	85.4517	83.9546	122.812	135.466	85.3984	137.038
gene_ENSTNIG00000008447	2.28256	0.0339564	1	AP3B2	8	3	6	6	2	2	0	2	1	0	0.161105	0.0726959	0.156725	0.152058	0.0477976	0.0493045	0	0.0484253	0.0262032	0
gene_ENSTNIG00000007083	-1.68165	0.0339591	1	NR4A1	6	3	0	5	2	6	11	2	15	16	0.220467	0.132642	0	0.231207	0.0872124	0.269886	0.503142	0.0883579	0.717164	0.571572
gene_ENSTNIG00000004636	0.565408	0.0339835	0.482233	icmt	617	855	372	666	443	382	359	334	226	755	47.8439	79.7766	37.4154	64.9911	40.7662	36.2611	34.653	31.1394	22.8026	56.9176
gene_ENSTNIG00000006523	3.45197	0.0339973	1	-	3	14	0	1	5	0	2	0	0	0	0.165072	0.926934	0	0.0692453	0.326496	0	0.13699	0	0	0
gene_ENSTNIG00000018100	-1.25442	0.0340111	1	foxd3	4	5	4	4	6	9	12	10	5	20	0.227567	0.342284	0.295172	0.286383	0.405094	0.626798	0.849836	0.684024	0.370129	1.10621
gene_ENSTNIG00000007439	-0.766019	0.0340498	0.482233	pnp5a	83	98	76	76	36	68	131	137	60	254	3.99234	5.6721	4.74165	4.60046	2.05498	4.004	7.84379	7.92305	3.75522	11.8779
gene_ENSTNIG00000005112	-0.286644	0.0340545	0.482233	scyl3	1024	827	534	669	799	959	679	852	905	1274	29.7897	28.9494	20.1499	24.4923	27.5847	34.1524	24.589	29.8008	34.257	36.0324
gene_ENSTNIG00000009763	1.23985	0.0340635	0.482233	tmc6a	22	7	11	55	51	11	8	10	9	27	0.701858	0.268716	0.455183	2.20815	1.93087	0.429592	0.317703	0.383574	0.373597	0.83743
gene_ENSTNIG00000010705	0.383138	0.0341017	0.482233	COX7A2	1817	2085	2136	1647	1481	1558	1158	1349	1094	2041	243.391	336.065	371.122	277.639	235.429	255.478	193.091	217.262	190.678	265.797
gene_ENSTNIG00000014610	0.332731	0.0341188	0.482233	ip6k2b	3360	2254	1800	2393	2223	1760	1221	1839	1777	3011	130.815	105.594	90.8985	117.246	102.71	83.8817	59.1751	86.084	90.0202	113.969
gene_ENSTNIG00000009984	0.339478	0.0341746	0.482233	snrnp35	414	291	235	347	314	243	198	290	241	273	42.9565	36.332	31.6273	45.3102	38.6646	30.8653	25.574	36.1783	32.5372	27.5391
gene_ENSTNIG00000005832	-0.569079	0.0341945	0.482233	ids	1547	891	1208	965	982	1347	942	2604	1928	1248	52.7243	36.5398	53.4015	41.3891	39.718	56.1984	39.9647	106.705	85.4992	41.3517
gene_ENSTNIG00000011286	0.224859	0.0342079	0.482233	nde1	1956	1312	1267	1436	1385	1254	1117	1239	1076	1542	144.476	116.608	121.386	133.481	121.403	113.386	102.703	110.032	103.412	110.731
gene_ENSTNIG00000018177	0.442394	0.0342393	0.482233	col11a2	141	109	85	109	101	59	85	74	64	117	2.23117	2.07543	1.74461	2.17059	1.89666	1.14288	1.67432	1.40789	1.31774	1.79994
gene_ENSTNIG00000004529	0.432469	0.0342677	0.482233	GAN	542	528	486	482	339	313	229	311	452	477	19.6832	23.0727	22.8928	22.0283	14.61	13.9148	10.3523	13.5794	21.3584	16.8412
gene_ENSTNIG00000015077	0.217924	0.0343278	0.482233	c1galt1a	915	748	639	712	787	620	576	647	628	765	66.2372	65.1555	59.9996	64.8633	67.61	54.9426	51.9049	56.3129	59.1528	53.8395
gene_ENSTNIG00000010844	-0.268764	0.0343789	0.482233	wbp2nl	1131	786	638	672	882	874	904	961	829	1317	91.6132	76.6101	67.032	68.5019	84.785	86.6649	91.1526	93.5925	87.3744	103.714
gene_ENSTNIG00000007022	-0.403078	0.0343803	0.482233	tdrd7b	232	148	106	135	152	198	151	148	213	305	4.62786	3.5524	2.74261	3.38894	3.59825	4.83497	3.74951	3.54958	5.52849	5.91494
gene_ENSTNIG00000004818	-0.294733	0.0344024	0.482233	cyth1b	634	558	428	587	555	541	642	658	660	869	40.1586	42.5296	35.1641	46.7913	41.7193	41.9491	50.6208	50.1115	54.3961	53.514
gene_ENSTNIG00000017254	0.316064	0.0344595	0.482233	tmem30b	1480	1189	1372	1141	1295	1224	965	783	961	1277	94.5703	91.4204	113.714	91.7523	98.2015	95.7439	76.7583	60.1558	79.9008	79.3309
gene_ENSTNIG00000008018	-0.349942	0.0344643	0.482233	si_ch211-154o6.2	337	323	229	236	290	376	239	346	417	411	13.1596	15.1769	11.5989	11.5975	13.439	17.9737	11.6176	16.2447	21.1877	15.6032
gene_ENSTNIG00000019206	0.524179	0.0344739	0.482233	GTF3C6	381	568	635	425	336	420	289	294	316	338	77.587	139.181	167.727	108.916	81.2005	104.701	73.26	71.9836	83.7308	66.9173
gene_ENSTNIG00000001077	-0.946098	0.0345122	0.482233	itgb2	53	33	36	20	31	38	43	44	29	203	2.93853	2.20159	2.58895	1.39548	2.03973	2.57914	2.96776	2.93312	2.09212	10.9423
gene_ENSTNIG00000007102	-0.85292	0.0345136	0.482233	syk	99	107	137	69	56	128	120	151	60	463	3.41864	4.44601	6.13628	2.99851	2.29489	5.41084	5.15828	6.26928	2.6959	15.5438
gene_ENSTNIG00000010337	-0.431218	0.0345574	0.482387	abcc4	234	160	182	130	191	177	200	223	207	419	3.77592	3.10667	3.80929	2.6399	3.65759	3.49636	4.01737	4.32647	4.34622	6.57323
gene_ENSTNIG00000010165	-0.306456	0.0346439	0.482387	mob3a	905	559	523	553	779	725	605	831	846	1048	90.8733	67.5411	68.117	69.8797	92.8284	89.1173	75.622	100.325	110.533	102.307
gene_ENSTNIG00000002105	-3.53343	0.0346526	1	cxxc1a	0	1	0	0	0	2	0	1	6	8	0	0.189993	0	0	0	0.386576	0	0.189841	1.23269	1.22805
gene_ENSTNIG00000011987	0.800784	0.0346611	0.482387	espn	33	35	21	24	25	13	17	8	22	18	0.831276	1.06088	0.686147	0.760818	0.747355	0.400877	0.533072	0.242295	0.721089	0.440821
gene_ENSTNIG00000003184	0.425083	0.034676	0.482387	pepd	5363	6939	5004	5629	3796	3421	3714	3878	2968	6399	232.783	362.417	281.726	307.477	195.535	181.775	200.674	202.383	167.626	270.031
gene_ENSTNIG00000006641	0.427037	0.0347037	0.482387	slc35a3a	435	356	215	338	237	182	200	228	191	377	28.986	28.5442	18.5825	28.3436	18.7415	14.8459	16.5896	18.2666	16.5603	24.423
gene_ENSTNIG00000003696	-0.495868	0.0347163	0.482387	dab1a	112	66	73	51	105	91	94	93	120	174	4.3657	3.09562	3.69084	2.50175	4.85714	4.34224	4.56109	4.35854	6.08628	6.59391
gene_ENSTNIG00000012278	0.454519	0.0347514	0.482432	armc2	95	95	90	78	71	57	54	63	52	90	2.48202	2.98657	3.04993	2.56457	2.20138	1.82303	1.75623	1.97899	1.76774	2.28603
gene_ENSTNIG00000012605	0.310294	0.0348476	0.482786	ogfr	1124	715	657	961	919	758	501	644	710	902	82.7413	63.333	62.7318	89.0261	80.2836	68.3064	45.9091	56.9986	68.0062	64.5536
gene_ENSTNIG00000010777	-1.5666	0.0348687	0.482786	eepd1	5	23	11	6	6	10	37	75	2	26	0.298486	1.65215	0.851753	0.450759	0.425071	0.730787	2.74955	5.38317	0.155353	1.50899
gene_ENSTNIG00000014440	-0.53069	0.0349058	0.482786	col1a1b	3062	1954	2655	2867	2079	3008	3225	4397	1733	6348	42.8788	32.9254	48.2246	50.5247	34.55	51.5647	56.2177	74.0316	31.577	86.4237
gene_ENSTNIG00000004476	-0.348425	0.0349551	0.482786	vps53	598	388	258	397	482	444	457	502	521	738	17.6083	13.7472	9.85376	14.7111	16.843	16.0042	16.7509	17.7722	19.9613	21.1266
gene_ENSTNIG00000015939	1.38512	0.0349588	0.482786	fsta	22	12	4	15	15	6	7	0	6	6	1.49336	0.980149	0.352183	1.28136	1.20834	0.498575	0.591488	0	0.529942	0.395961
gene_ENSTNIG00000003254	0.72071	0.0350033	0.482786	psme4b	178	174	278	126	114	73	157	105	103	80	2.94051	3.45876	5.95681	2.61946	2.23493	1.47626	3.22855	2.08552	2.21398	1.28485
gene_ENSTNIG00000016432	-0.64453	0.0350962	0.482786	heg1	138	77	103	64	92	245	121	104	70	202	12.477	8.37702	12.0791	7.28197	9.87129	27.1165	13.6182	11.3054	8.23499	17.7558
gene_ENSTNIG00000003038	0.634646	0.0351088	0.482786	mvb12ba	148	127	55	51	135	68	42	78	63	71	5.61168	5.79433	2.70496	2.43355	6.07464	3.15629	1.98238	3.55589	3.10818	2.61727
gene_ENSTNIG00000001290	3.84279	0.0351373	1	muc13b	2	0	3	4	4	0	0	0	0	0	0.13113	0	0.25513	0.330044	0.311235	0	0	0	0	0
gene_ENSTNIG00000012194	0.832005	0.0351487	0.482786	thrap3a	686	497	232	162	89	199	101	158	157	302	16.7762	14.625	7.35909	4.98566	2.58295	5.95743	3.07465	4.64568	4.99579	7.18017
gene_ENSTNIG00000014870	0.51403	0.0351945	0.482786	PTPRM	179	107	84	97	139	74	51	113	63	119	2.70105	1.94282	1.64409	1.842	2.48915	1.36694	0.957978	2.05013	1.23696	1.74576
gene_ENSTNIG00000008905	-0.377215	0.0351972	0.482786	spdya	942	1084	850	705	978	1008	1254	1343	922	1338	85.5238	118.422	100.097	80.5496	105.373	112.03	141.723	146.6	108.919	118.1
gene_ENSTNIG00000011697	0.550457	0.0352691	0.482786	ccdc43	130	159	144	164	153	162	70	82	67	146	15.7369	23.1601	22.6102	24.9837	21.9797	24.0064	10.5482	11.9347	10.5532	17.1825
gene_ENSTNIG00000013392	0.510924	0.0352782	0.482786	arfgef3	2705	1861	1292	1685	1879	1546	949	795	1956	1134	26.8034	22.189	16.6055	21.0117	22.0955	18.7529	11.7056	9.47135	25.2189	10.9243
gene_ENSTNIG00000012992	-0.348243	0.0352945	0.482786	tbc1d19	742	514	385	592	546	684	653	770	670	655	30.6209	25.5238	20.6082	30.7449	26.74	34.5546	33.5453	38.2056	35.9768	26.2793
gene_ENSTNIG00000008137	0.388567	0.0353519	0.482786	msrb2	506	363	345	346	403	356	299	295	176	356	35.9527	31.0353	31.7956	30.9382	33.9814	30.9647	26.4458	25.2014	16.2715	24.5917
gene_ENSTNIG00000004168	-0.353298	0.0353929	0.482786	saal1	813	962	739	781	807	1046	1104	1074	743	1271	44.8478	63.8548	52.8763	54.2175	52.8299	70.6348	75.8097	71.2323	53.3303	68.1639
gene_ENSTNIG00000001812	0.811024	0.0354351	0.482786	smtla	99	100	229	135	303	65	117	55	138	128	9.50292	11.5502	28.5117	16.3077	34.5159	7.63785	13.9802	6.34756	17.236	11.9451
gene_ENSTNIG00000017858	-0.614136	0.0354547	0.482786	slc40a1	240	178	160	128	157	122	193	222	240	588	9.14245	8.15905	7.90565	6.1362	7.09752	5.68915	9.15196	10.1678	11.8959	21.7764
gene_ENSTNIG00000002508	0.46558	0.0354587	0.482786	mettl22	614	851	579	705	599	383	593	467	326	671	37.4755	62.4996	45.8378	54.151	43.3872	28.6164	45.0546	34.2704	25.89	39.8162
gene_ENSTNIG00000004177	-1.13798	0.0354735	0.482786	cd7al	40	118	63	74	43	61	113	221	19	400	1.90857	6.77483	3.89902	4.44343	2.43485	3.56299	6.71169	12.6784	1.1796	18.5552
gene_ENSTNIG00000012154	0.244268	0.0354996	0.482786	kras	2494	1591	1546	1583	1602	1489	1198	1256	1476	1962	286.016	219.549	229.969	228.461	218.028	209.038	171.024	173.183	220.249	218.752
gene_ENSTNIG00000016889	-0.686854	0.0355358	0.482786	prkd3	91	72	72	36	62	77	46	95	164	157	2.9074	2.76799	2.98375	1.44745	2.35077	3.01155	1.82947	3.6493	6.81776	4.87664
gene_ENSTNIG00000011714	-1.47147	0.0355376	0.482786	znf385c	5	2	7	7	6	17	10	35	7	4	0.286704	0.137995	0.520629	0.505126	0.408292	1.1933	0.713788	2.41298	0.522272	0.222988
gene_ENSTNIG00000015071	-0.562728	0.0355441	0.482786	acvrl1	193	113	140	144	152	208	122	265	121	414	8.2783	5.83217	7.78894	7.77292	7.73718	10.9215	6.51402	13.6663	6.75311	17.264
gene_ENSTNIG00000004890	-1.19615	0.0357584	1	atp1a2a	9	4	4	5	3	11	14	8	8	15	0.202798	0.108455	0.116909	0.141785	0.0802228	0.303424	0.392694	0.216737	0.234556	0.328602
gene_ENSTNIG00000007802	0.43718	0.0357742	0.485136	ro60	406	324	215	229	329	274	167	178	262	196	16.3522	15.7023	11.2319	11.6071	15.7254	13.5094	8.37282	8.61971	13.7305	7.67475
gene_ENSTNIG00000005642	-0.415968	0.0358082	0.485136	eif4eb	252	172	180	153	131	203	194	217	188	395	14.0914	11.5731	13.0555	10.7667	8.69323	13.8959	13.504	14.5894	13.6788	21.4738
gene_ENSTNIG00000010219	-0.469881	0.0358135	0.485136	zdhhc1	80	101	81	70	92	98	107	104	94	197	5.6413	8.56996	7.40867	6.21191	7.69896	8.45963	9.39243	8.81749	8.62485	13.5056
gene_ENSTNIG00000003397	-0.652215	0.0358766	0.485534	si_ch211-71n6.4	63	44	33	53	58	61	57	76	44	169	3.22239	2.70806	2.18937	3.41155	3.52064	3.81948	3.62926	4.67384	2.92837	8.40394
gene_ENSTNIG00000011865	-0.49889	0.0359095	0.485534	hid1b	857	553	493	501	712	812	1188	600	894	689	23.3615	18.139	17.4314	17.1868	23.0332	27.0964	40.3126	19.665	31.7097	18.2598
gene_ENSTNIG00000019117	0.581529	0.0359841	0.485534	cmc1	811	968	1562	947	971	1016	791	548	461	771	83.8827	120.475	209.556	123.265	119.186	128.642	101.844	68.1483	62.0422	77.529
gene_ENSTNIG00000004121	4.22408	0.0360058	1	rims4	5	0	9	0	3	0	0	0	0	0	0.375681	0	0.877119	0	0.267501	0	0	0	0	0
gene_ENSTNIG00000008216	0.39686	0.0360822	0.485534	slc25a32b	695	766	602	696	514	571	424	327	477	729	48.1772	63.8931	54.1277	60.7162	42.284	48.454	36.5871	27.2538	43.0239	49.1296
gene_ENSTNIG00000008816	0.318077	0.0361078	0.485534	lrrc29	479	420	284	346	389	263	232	294	283	473	25.7073	27.1231	19.77	23.3688	24.7757	17.2788	15.4994	18.971	19.7625	24.6798
gene_ENSTNIG00000007372	-0.387714	0.0361417	0.485534	CDC42	427	229	313	209	303	317	319	392	421	457	23.3186	15.048	22.171	14.3635	19.6369	21.1919	21.6856	25.7385	29.9152	24.2633
gene_ENSTNIG00000002626	0.42432	0.036212	0.485534	pigo	1861	1194	644	1220	844	807	693	730	747	1251	36.5977	28.254	16.4271	30.193	19.6973	19.4275	16.9647	17.2605	19.1145	23.9179
gene_ENSTNIG00000003302	0.493793	0.0362808	0.485534	RASSF7	126	144	167	129	147	133	83	77	76	152	7.11264	9.78117	12.2277	9.16406	9.84766	9.19069	5.83235	5.22605	5.58224	8.34184
gene_ENSTNIG00000010832	0.720011	0.0362908	0.485534	-	154	74	54	87	35	43	41	47	29	82	14.6746	8.48486	6.67429	10.4328	3.95793	5.01591	4.86333	5.38474	3.59565	7.59656
gene_ENSTNIG00000007549	-0.842181	0.0362925	0.485534	pstpip2	24	25	27	15	46	22	41	55	37	99	1.62912	2.04198	2.37724	1.28136	3.70558	1.82811	3.46443	4.48877	3.26798	6.53335
gene_ENSTNIG00000001586	0.471332	0.0362996	0.485534	tigarb	7461	9537	9992	7771	6686	5403	6730	6023	3682	8722	599.895	922.695	1042.07	786.309	637.97	531.802	673.594	582.255	385.209	681.793
gene_ENSTNIG00000018313	0.497856	0.0363067	0.485534	m6pr	150	146	75	122	150	108	89	59	96	94	39.3786	46.1201	25.5386	40.3058	46.7322	34.708	29.0847	18.6228	32.7926	23.9914
gene_ENSTNIG00000002193	1.39358	0.0363311	0.485534	-	28	19	16	10	9	4	0	5	5	19	4.23685	3.45945	3.1403	1.90425	1.61615	0.740937	0	0.909657	0.984441	2.7951
gene_ENSTNIG00000008241	0.290974	0.0363503	0.485534	si_ch73-12o23.1	6888	5060	5210	6219	5704	4753	4178	4191	5401	4950	168.447	148.898	165.262	191.394	165.541	142.29	127.187	123.228	171.862	117.688
gene_ENSTNIG00000009499	-1.57761	0.0363514	0.485534	KLHL10	17	141	9	17	15	163	97	117	122	86	0.763756	7.62243	0.524463	0.961154	0.799747	8.96458	5.42479	6.31996	7.13182	3.75632
gene_ENSTNIG00000016340	-0.312488	0.0363572	0.485534	znf513a	474	344	240	337	312	422	297	400	397	595	21.4279	18.7123	14.0727	19.1721	16.7383	23.3534	16.7133	21.7412	23.3521	26.1502
gene_ENSTNIG00000007875	-0.330601	0.0364676	0.486138	C7orf26	1038	845	494	704	917	861	818	1102	925	1235	50.3731	49.3431	31.0953	42.9944	52.8112	51.1494	49.4151	64.2992	58.4087	58.2675
gene_ENSTNIG00000017044	-0.379796	0.0365252	0.486138	BZW1	1005	744	861	731	879	893	1361	943	887	1341	40.1807	35.7925	44.6499	36.7796	41.7057	43.7058	67.7352	45.3299	46.1434	52.124
gene_ENSTNIG00000003828	-0.946718	0.0365363	0.486138	-	21	21	48	16	23	33	34	47	28	130	1.91456	2.30376	5.67619	1.83573	2.48847	3.68298	3.85864	5.15193	3.32156	11.5226
gene_ENSTNIG00000014372	0.489253	0.0365412	0.486138	adamts15b	1868	940	734	803	785	497	885	689	568	834	48.6294	29.4455	24.7847	26.3073	24.252	15.8385	28.6794	21.5657	19.24	21.108
gene_ENSTNIG00000009810	0.55645	0.0365633	0.486138	tpbga	115	81	91	81	70	49	61	32	76	78	6.80922	5.77103	6.98888	6.03563	4.91873	3.55167	4.49609	2.2781	5.85528	4.49006
gene_ENSTNIG00000019648	0.653801	0.0366328	0.486633	mak16	289	370	312	360	243	191	198	208	66	381	57.247	88.1911	80.1633	89.742	57.1237	46.3153	48.8231	49.5382	17.0111	73.3733
gene_ENSTNIG00000008512	0.36448	0.0366977	0.486843	RNF11	271	244	258	196	221	209	163	182	179	183	38.0965	41.2738	47.0437	34.6745	36.8692	35.9665	28.5239	30.7617	32.7419	25.0107
gene_ENSTNIG00000019291	0.484634	0.0367132	0.486843	dpysl5a	286	168	151	242	293	156	182	111	178	165	11.0102	7.78231	7.54005	11.7242	13.3861	7.35177	8.72183	5.13779	8.91632	6.17552
gene_ENSTNIG00000013439	-0.27191	0.0367453	0.486843	nsa2	3326	2761	3241	2429	2998	3601	3029	3552	3146	4584	193.775	193.558	244.918	178.091	207.283	256.824	219.675	248.812	238.49	259.644
gene_ENSTNIG00000001522	0.497006	0.036778	0.48685	-	389	443	546	510	277	371	252	243	295	420	46.5721	63.8187	84.7881	76.8395	39.356	54.3734	37.5562	34.9788	45.955	48.8859
gene_ENSTNIG00000006766	1.76443	0.0368497	1	-	7	5	12	5	5	2	1	1	5	1	0.0789067	0.0678194	0.175454	0.070929	0.0668869	0.0275983	0.014032	0.0135531	0.0733365	0.0109591
gene_ENSTNIG00000003482	-1.14279	0.036856	0.487281	laptm4b	7	6	5	11	5	13	21	6	18	16	0.668976	0.689973	0.619796	1.32295	0.567072	1.52087	2.49826	0.689424	2.23831	1.48659
gene_ENSTNIG00000007027	-0.430425	0.0369158	0.487281	znf414	669	509	541	642	750	977	944	701	500	1064	30.3481	27.7837	31.8323	36.6503	40.3758	54.2545	53.3067	38.2336	29.5127	46.925
gene_ENSTNIG00000001558	-3.95596	0.0369399	1	-	0	0	0	0	0	8	1	0	1	5	0	0	0	0	0	0.769435	0.0978027	0	0.10223	0.381921
gene_ENSTNIG00000012291	-0.537846	0.0369921	0.487281	PLEKHG1	80	50	53	61	47	81	50	78	68	155	1.87638	1.41114	1.6124	1.80053	1.30823	2.3257	1.45985	2.19963	2.07527	3.53445
gene_ENSTNIG00000007743	0.473475	0.0370243	0.487281	tbcb	1422	1359	1655	1024	1480	1526	753	755	1011	960	57.027	65.5796	86.0886	51.6796	70.4366	74.9156	37.5908	36.4041	52.7554	37.4292
gene_ENSTNIG00000001378	0.544833	0.0370375	0.487281	zpr1	175	369	196	326	351	198	190	214	170	203	17.1764	43.5802	24.9527	40.2671	40.8843	23.7901	23.2142	25.254	21.7109	19.3709
gene_ENSTNIG00000019045	-0.600954	0.0370462	0.487281	pgr	282	179	328	361	265	309	444	663	271	461	16.2128	12.3831	24.4596	26.1188	18.0805	21.7472	31.7758	45.8294	20.2727	25.7672
gene_ENSTNIG00000006449	0.389229	0.0370683	0.487281	adcy1a	171	130	119	108	100	88	86	102	79	120	3.35576	3.06977	3.02906	2.6672	2.32889	2.11404	2.10086	2.40667	2.01723	2.28946
gene_ENSTNIG00000014229	-1.05314	0.0370687	0.487281	-	1586	1866	1433	698	1018	1140	1895	2264	1279	8300	113.058	160.059	132.499	62.6171	86.1197	99.4811	168.157	194.043	118.633	575.222
gene_ENSTNIG00000020063	-1.89833	0.037077	1	-	2	2	1	2	1	9	8	1	6	5	1.57515	1.89535	1.02154	1.98225	0.934644	8.677	7.84307	0.94692	6.1486	3.82841
gene_ENSTNIG00000018257	0.389746	0.0371119	0.487425	bloc1s1	430	576	595	549	492	425	328	401	373	539	38.1909	61.5576	68.5448	61.3623	51.8575	46.2079	36.2635	42.8211	43.1057	46.5412
gene_ENSTNIG00000006651	-1.29669	0.0371951	1	galnt14	7	1	4	4	5	9	11	13	7	10	1.30365	0.224094	0.966247	0.937475	1.10506	2.05183	2.55011	2.9109	1.69627	1.81059
gene_ENSTNIG00000000003	-1.20902	0.0372929	0.489377	-	5	13	1	29	15	36	23	33	27	28	0.387714	1.21298	0.100579	2.82994	1.38035	3.41728	2.22011	3.07665	2.7242	2.11085
gene_ENSTNIG00000014182	-0.359639	0.0373392	0.489559	aip	444	429	474	372	501	695	459	601	493	602	23.444	27.2567	32.4633	24.7189	31.3936	44.9231	30.1694	38.1544	33.8711	30.9032
gene_ENSTNIG00000000304	0.932413	0.0374125	0.490095	-	190	88	118	102	429	84	86	69	34	233	28.3562	15.8032	22.8425	19.1572	75.9814	15.3465	15.9771	12.3813	6.6025	33.8072
gene_ENSTNIG00000012129	-0.243671	0.0375127	0.490891	-	978	710	624	649	754	879	653	896	896	1020	236.779	206.839	195.955	197.737	216.637	260.514	196.799	260.817	282.259	240.084
gene_ENSTNIG00000017155	0.412297	0.0375383	0.490891	tmem198b	565	404	349	502	329	251	365	253	283	452	34.4848	29.6708	27.6294	38.5586	23.8304	18.7538	27.7318	18.5662	22.475	26.8211
gene_ENSTNIG00000009002	-1.99746	0.0375981	0.491238	slc7a2	14	4	3	0	4	1	20	2	10	69	0.499541	0.17174	0.138845	0	0.169379	0.0436797	0.888338	0.0858017	0.464278	2.39359
gene_ENSTNIG00000015063	-0.536959	0.0376299	0.491238	arf3a	269	184	141	207	97	257	171	174	282	432	32.2054	26.5071	21.8958	31.1878	13.7817	37.6657	25.4846	25.0465	43.9299	50.2826
gene_ENSTNIG00000000432	0.282726	0.0377796	0.492622	uimc1	816	741	607	735	604	538	433	566	539	831	45.3578	49.5619	43.7639	51.4147	39.8432	36.6083	29.9609	37.8269	38.9839	44.9077
gene_ENSTNIG00000003389	-2.90033	0.0377993	1	zgc_92275	0	1	1	0	0	2	2	2	3	7	0	0.0605519	0.0652719	0	0	0.123204	0.125284	0.121007	0.196433	0.342465
gene_ENSTNIG00000012739	-0.917403	0.0378012	0.492622	ctdspla	19	16	13	11	16	36	9	33	15	53	1.47331	1.4929	1.30753	1.07343	1.47237	3.41728	0.868738	3.07665	1.51345	3.99554
gene_ENSTNIG00000007391	-0.683706	0.0378426	0.492715	iqsec1b	62	27	30	25	29	54	42	59	27	95	1.45576	0.762837	0.913665	0.738716	0.808077	1.55214	1.22759	1.66561	0.824894	2.16861
gene_ENSTNIG00000007100	-0.706854	0.0378735	0.492715	ip6k2a	74	30	56	41	37	57	91	91	34	112	4.13442	2.01684	4.05824	2.88274	2.45324	3.89847	6.32892	6.11289	2.4717	6.08358
gene_ENSTNIG00000000056	2.23819	0.0379358	1	spic	2	5	4	36	8	7	0	4	1	0	0.168911	0.50812	0.438182	3.82621	0.801813	0.723706	0	0.406172	0.109891	0
gene_ENSTNIG00000013414	1.26855	0.0379407	0.492948	-	6	34	11	40	20	12	2	12	11	11	0.181748	1.23927	0.432192	1.52481	0.718957	0.444974	0.0754141	0.43704	0.433555	0.323943
gene_ENSTNIG00000017896	0.277746	0.0379567	0.492948	nlrc3	1062	814	669	841	842	580	720	680	622	832	29.9747	27.6454	24.4919	29.872	28.2032	20.0399	25.2969	23.0761	22.8431	22.8303
gene_ENSTNIG00000007606	2.88012	0.0380856	1	camk2a	1	2	18	0	7	1	0	2	1	0	0.0453004	0.109019	1.05765	0	0.376319	0.0554548	0	0.108932	0.0589437	0
gene_ENSTNIG00000007644	-0.33365	0.0381354	0.494843	vps26c	687	794	456	558	742	798	608	888	750	1028	32.4716	45.1581	27.9562	33.1909	41.6204	46.1728	35.773	50.464	46.1256	47.2387
gene_ENSTNIG00000009304	0.335975	0.0381802	0.494999	cmtr2	627	750	470	677	616	493	464	458	400	692	18.3877	26.466	17.8782	24.9854	21.4385	17.6987	16.9388	16.149	15.2635	19.7298
gene_ENSTNIG00000002183	0.539781	0.0383114	0.496099	nadk2	510	662	488	552	445	319	326	335	185	748	68.1758	106.484	84.6148	92.8618	70.5952	52.202	54.2479	53.8427	32.1785	97.212
gene_ENSTNIG00000008937	0.436927	0.0383636	0.496099	nudcd2	542	456	685	493	389	421	326	390	280	519	37.3732	37.835	61.2657	42.7805	31.8321	35.5368	27.9823	32.3331	25.1219	34.7925
gene_ENSTNIG00000005151	-0.68267	0.0383636	0.496099	stra6	50	28	23	28	20	32	32	58	36	81	1.41552	0.95383	0.844577	0.997565	0.67194	1.109	1.12772	1.97422	1.32612	2.2294
gene_ENSTNIG00000018067	2.21258	0.0383641	1	cplx2l	3	10	18	3	2	2	0	4	2	0	0.111297	0.446407	0.866167	0.140063	0.0880538	0.09083	0	0.178421	0.0965445	0
gene_ENSTNIG00000010654	0.407788	0.0384027	0.49618	nipa2	1802	2031	1550	1617	1310	1070	1258	1236	809	1995	112.83	153.019	125.883	127.414	97.3408	82.0141	98.0515	93.0485	65.91	121.442
gene_ENSTNIG00000004586	-0.267595	0.0384618	0.496519	rragcb	1337	1004	830	945	1234	1095	1022	1387	1262	1610	82.0636	74.1517	66.079	72.9943	89.8855	82.2753	78.0864	102.357	100.789	96.0734
gene_ENSTNIG00000017765	-0.555797	0.0385448	0.497091	col1a2	3486	2319	3242	3549	2388	3257	4077	5296	2065	8054	52.2529	41.8265	63.0321	66.9463	42.4788	59.7636	76.0727	95.445	40.2752	117.369
gene_ENSTNIG00000009706	-0.429317	0.038572	0.497091	calm1b	271	170	190	189	197	206	220	267	200	503	28.0743	21.1913	25.5305	24.6399	24.2193	26.1242	28.3705	33.2562	26.959	50.66
gene_ENSTNIG00000012882	-1.67011	0.0386158	1	rsph10b	0	4	5	2	1	11	5	9	6	9	0	0.497829	0.670792	0.260327	0.122746	1.39277	0.643764	1.11922	0.807491	0.905008
gene_ENSTNIG00000004637	1.47451	0.0386488	1	sh2d4a	5	25	12	6	10	3	2	4	9	3	1.10048	6.62095	3.42578	1.66189	2.61197	0.808295	0.547958	1.05851	2.57745	0.641936
gene_ENSTNIG00000002534	-0.845614	0.0386796	0.498054	hck	28	42	41	21	40	40	29	57	45	164	1.64894	2.97621	3.13181	1.55634	2.79551	2.88365	2.12593	4.03593	3.4482	9.38962
gene_ENSTNIG00000008456	-0.256129	0.0387683	0.49877	snupn	2263	1747	1559	1417	1716	1746	1787	2044	1793	3019	145.456	135.117	129.975	114.619	130.894	137.382	142.981	157.961	149.956	188.655
gene_ENSTNIG00000001855	-0.293412	0.0388547	0.499275	riok3	783	671	590	571	809	681	833	831	790	1017	32.0498	33.0487	31.3244	29.4129	39.2978	34.123	42.4438	40.8966	42.0751	40.4709
gene_ENSTNIG00000018785	0.422872	0.0389205	0.499275	c1qtnf4	467	327	185	315	319	176	192	209	293	308	30.1056	25.3657	15.4692	25.5552	24.4049	13.8893	15.4077	16.1994	24.5772	19.3037
gene_ENSTNIG00000014373	0.67655	0.0389559	0.499275	ADAMTS15	110	73	72	32	66	36	52	23	42	64	3.60428	2.87817	3.06002	1.31951	2.56641	1.44399	2.12097	0.9061	1.79065	2.03875
gene_ENSTNIG00000017990	-0.31273	0.0390402	0.499275	ern1	1065	731	641	725	714	1029	690	850	1136	1023	24.0724	19.8818	18.7929	20.6228	19.1524	28.4723	19.4144	23.1	33.4105	22.4804
gene_ENSTNIG00000004311	-0.243086	0.0390491	0.499275	-	1289	808	760	875	1041	1171	910	1050	1107	1327	16.7149	12.6076	12.783	14.279	16.0198	18.5885	14.6892	16.3706	18.6782	16.7294
gene_ENSTNIG00000005140	0.538471	0.0390789	0.499275	gtf2e2	1288	1473	2507	1263	1364	1485	1006	1024	932	1093	89.7598	123.52	226.614	110.766	112.807	126.686	87.2708	85.8002	84.5116	74.0533
gene_ENSTNIG00000001193	0.394272	0.0390972	0.499275	pde4d	352	228	186	325	210	163	171	182	204	262	3.72687	2.90473	2.55436	4.33036	2.63862	2.11264	2.25374	2.31684	2.81039	2.69688
gene_ENSTNIG00000012381	0.442027	0.0390983	0.499275	syne2b	2540	1482	1462	1508	1416	1259	821	970	1794	1169	8.09143	5.68078	6.04095	6.04548	5.35316	4.90968	3.25567	3.71523	7.43616	3.62046
gene_ENSTNIG00000001976	-3.13982	0.0392166	1	nrxn1a	1	0	1	0	0	7	0	1	4	7	0.101979	0	0.132275	0	0	0.873867	0	0.122612	0.530769	0.694012
gene_ENSTNIG00000008038	0.492208	0.0392271	0.499275	mrpl51	2029	2456	3417	2241	2071	2417	1561	1461	1243	2275	178.75	260.352	390.46	248.453	216.521	260.662	171.188	154.752	142.485	194.852
gene_ENSTNIG00000016985	0.2064	0.0392282	0.499275	matn1	5991	5176	3956	4496	4564	4151	3762	4186	3575	5085	83.5195	86.8263	71.5338	78.8775	75.5074	70.8399	65.2849	70.1633	64.8484	68.9188
gene_ENSTNIG00000004487	-0.720558	0.039235	0.499275	dkk3b	94	32	63	65	63	66	97	113	46	212	14.5263	5.95041	12.628	12.641	11.5538	12.4856	18.6597	20.9957	9.24956	31.851
gene_ENSTNIG00000002363	-1.26428	0.0392374	0.499275	znf281a	14	3	4	5	9	17	16	18	22	4	0.811312	0.209194	0.300667	0.364643	0.618953	1.20599	1.15421	1.25416	1.65889	0.225361
gene_ENSTNIG00000012834	-0.334363	0.0392622	0.499275	phkg2	381	283	196	234	295	307	271	381	279	502	21.2322	18.9769	14.1675	16.4106	19.5096	20.9433	18.7995	25.5281	20.2306	27.1977
gene_ENSTNIG00000014711	-1.44638	0.0393091	0.499275	slc6a11a	6	3	6	11	16	3	14	30	52	12	0.220096	0.132419	0.285482	0.507799	0.696525	0.134716	0.639285	1.32314	2.48198	0.427957
gene_ENSTNIG00000006629	0.620538	0.0393213	0.499275	uqcrh	349	491	774	404	411	326	430	286	197	373	42.8023	72.4588	123.126	62.3535	59.819	48.9436	65.647	42.1726	31.4371	44.4742
gene_ENSTNIG00000000694	0.528551	0.0393364	0.499275	cox6c	2114	2329	3496	1951	2114	2036	1756	1577	918	2263	311.939	413.526	669.118	362.293	370.191	367.772	322.548	279.782	176.255	324.644
gene_ENSTNIG00000004961	0.436271	0.0394026	0.499695	p4ha2	500	725	719	536	555	541	459	393	359	520	53.0589	92.5751	98.9654	71.5799	69.8934	70.2784	60.6326	50.1422	49.5698	53.6475
gene_ENSTNIG00000010129	-1.13055	0.0394728	0.499753	-	19	66	28	20	32	33	25	65	33	253	1.05076	4.39201	2.00852	1.39194	2.10018	2.23409	1.72106	4.32202	2.37465	13.6029
gene_ENSTNIG00000002424	0.891037	0.0394733	0.499753	fabp10a	128	292	625	112	165	177	106	136	164	174	10.7824	29.5977	68.2894	11.8731	16.4948	18.2523	11.1152	13.7743	17.9757	14.25
gene_ENSTNIG00000017638	-0.262968	0.039562	0.500193	rabggta	1427	1028	821	956	1193	1192	1085	1429	1234	1439	54.5502	47.2862	40.7082	45.9906	54.1213	55.7809	51.6306	65.6791	61.3794	53.48
gene_ENSTNIG00000000880	-0.711	0.0395743	0.500193	-	217	347	138	559	205	460	325	677	331	675	41.8436	80.5132	34.5155	135.65	46.9114	108.583	78.0113	156.957	83.0485	126.541
gene_ENSTNIG00000014824	-0.881506	0.0396324	0.500508	nckap1l	26	47	23	20	55	48	23	61	49	155	0.553249	1.20341	0.634807	0.535569	1.38888	1.25033	0.609229	1.56063	1.35668	3.20655
gene_ENSTNIG00000014446	-0.33092	0.0397379	0.500986	cox10	1327	1115	823	1096	1072	1057	1328	1554	1024	1822	64.398	65.1095	51.8045	66.9345	61.7378	62.7932	80.224	90.6723	64.66	85.9622
gene_ENSTNIG00000011134	0.415503	0.0397584	0.500986	slc25a26	455	434	487	433	373	312	302	331	205	528	36.0081	41.3282	49.9901	43.1236	35.031	30.2259	29.751	31.4948	21.1095	40.6238
gene_ENSTNIG00000002639	0.308977	0.0398168	0.500986	tyro3	390	314	297	340	255	240	216	270	228	335	12.9344	12.5308	12.7763	14.1906	10.0364	9.74383	8.91746	10.7663	9.83902	10.8015
gene_ENSTNIG00000013998	0.312043	0.0398273	0.500986	aldh3b1	1520	1468	1209	1198	1452	1015	1062	774	1205	1453	70.6185	82.0671	72.8563	70.0438	80.0565	57.7267	61.4192	43.2353	72.8444	65.6294
gene_ENSTNIG00000003053	0.474099	0.0398845	0.500986	ndufc2	1904	1929	3189	1804	2230	2036	1415	1627	1378	1609	217.211	264.798	471.884	258.993	301.908	284.334	200.944	223.164	204.549	178.455
gene_ENSTNIG00000008463	-0.873671	0.0399305	0.500986	cdkn1ca	40	29	29	26	22	33	52	40	18	138	4.60342	4.01594	4.32897	3.76558	3.00468	4.64912	7.44953	5.53481	2.69543	15.4404
gene_ENSTNIG00000014311	-0.305847	0.0399429	0.500986	eef1b2	475	465	311	392	356	518	338	504	461	656	48.3646	56.9711	41.0734	50.2294	43.0169	64.5654	42.8406	61.7002	61.0758	64.9375
gene_ENSTNIG00000001083	0.428799	0.0399543	0.500986	rpp25l	829	831	945	864	754	688	643	535	377	974	104.413	125.942	154.383	136.947	112.701	106.078	100.813	81.0173	61.7842	119.267
gene_ENSTNIG00000005727	0.460031	0.0399992	0.500986	mycbp	797	989	1202	680	855	777	660	619	454	841	88.6033	132.299	173.325	95.1346	112.801	105.742	91.3357	82.7379	65.6723	90.8962
gene_ENSTNIG00000003016	-0.632916	0.0400525	0.500986	PLXDC1	47	44	47	43	36	49	86	51	41	115	2.37612	2.67665	3.08201	2.73575	2.15987	3.03251	5.4122	3.10001	2.69705	5.65231
gene_ENSTNIG00000017098	-0.541363	0.0400621	0.500986	calm3a	283	314	254	392	241	242	425	379	360	835	13.4345	17.9363	15.6399	23.4185	13.5771	14.0633	25.1148	21.632	22.2368	38.5371
gene_ENSTNIG00000010464	-0.464923	0.0400818	0.500986	igf2b	142	91	111	141	109	108	173	167	134	241	14.3246	11.046	14.5239	17.8999	13.049	13.3369	21.7243	20.255	17.5887	23.6357
gene_ENSTNIG00000015764	0.592162	0.0401299	0.500986	ndufa1	1474	1991	2635	1590	1476	1447	1619	998	632	1496	211.301	343.434	489.949	286.84	251.099	253.927	288.906	172.011	117.884	208.494
gene_ENSTNIG00000008514	-0.288636	0.0401346	0.500986	srsf11	791	740	597	612	676	720	730	842	653	1263	38.7315	43.6001	37.9165	37.7118	39.2816	43.1575	44.4954	49.5704	41.604	60.1242
gene_ENSTNIG00000013558	-0.698633	0.0402034	0.50143	-	34	12	34	34	47	52	52	57	41	58	1.93769	0.822915	2.51334	2.4385	3.17877	3.62781	3.68904	3.90573	3.04035	3.2136
gene_ENSTNIG00000001046	1.95613	0.0402707	1	ponzr3	3	10	7	5	6	3	0	3	2	0	0.540236	2.16686	1.63503	1.13311	1.28224	0.661332	0	0.64954	0.468626	0
gene_ENSTNIG00000013563	-3.19994	0.0403585	1	ved	0	0	1	1	0	3	3	1	0	14	0	0	0.106652	0.103476	0	0.301967	0.307063	0.0988608	0	1.11915
gene_ENSTNIG00000000277	0.436183	0.0403742	0.502617	-	779	792	741	838	634	430	587	611	348	870	86.6022	105.946	106.85	117.239	83.6443	58.5189	81.2334	81.6686	50.3391	94.0305
gene_ENSTNIG00000012621	-0.345938	0.0404451	0.502617	raf1a	1745	1216	759	1080	1347	1297	1176	1546	1791	1807	59.9727	50.2875	33.835	46.7111	54.9391	54.5676	50.3119	63.8837	80.0919	60.3774
gene_ENSTNIG00000018162	0.356011	0.0404495	0.502617	si_dkey-202e17.1	2983	3677	2710	2850	2567	2128	2344	2297	1635	3268	241.629	358.391	284.728	290.521	246.761	211.01	236.351	223.707	172.325	257.357
gene_ENSTNIG00000007256	0.285488	0.0404746	0.502617	gopc	888	908	852	697	813	673	579	635	584	986	47.3083	58.2074	58.8749	46.7299	51.4008	43.891	38.3979	40.6743	40.4829	51.0692
gene_ENSTNIG00000010645	-0.353775	0.0404878	0.502617	RNF126	306	190	173	181	182	241	224	276	284	255	21.861	16.3331	16.031	16.2729	15.4303	21.0766	19.9205	23.7071	26.3998	17.7111
gene_ENSTNIG00000006842	-1.189	0.0404982	0.502617	gal3st3	9	10	4	9	7	21	14	9	34	7	0.462513	0.618372	0.266629	0.582053	0.426909	1.3211	0.895602	0.556092	2.2735	0.349734
gene_ENSTNIG00000002608	0.275193	0.0405994	0.502843	g2e3	1138	1198	924	1062	951	981	664	816	787	1145	35.576	45.065	37.4674	41.7809	35.2818	37.5422	25.8397	30.671	32.0128	34.7999
gene_ENSTNIG00000009308	-0.470704	0.0406058	0.502843	cog4	2568	1674	1363	2020	1244	2944	2308	2852	1929	1775	73.2401	57.4484	50.4216	72.501	42.1046	102.785	81.9398	97.7971	71.5848	49.2165
gene_ENSTNIG00000001633	0.750782	0.0406163	0.502843	dcst2	59	72	39	24	26	21	19	22	28	41	2.04385	3.00122	1.75238	1.04628	1.06887	0.890538	0.819324	0.916309	1.26209	1.38083
gene_ENSTNIG00000012962	0.276733	0.040732	0.503862	elp1	1712	1343	1181	1517	1257	1291	845	986	1211	1455	28.1963	26.6153	25.2292	31.4421	24.5685	26.0286	17.3241	19.5248	25.9517	23.2975
gene_ENSTNIG00000012919	-0.211977	0.0409088	0.505499	ercc4	2279	2051	1478	1746	1826	2215	1684	2051	2087	2792	55.4841	60.0839	46.673	53.4942	52.7571	66.0138	51.0354	60.0361	66.1122	66.0843
transcript_ENSTNIT00000017888	-0.630843	0.0409489	0.505499	amigo1	85	63	72	42	56	53	73	106	74	201	3.8747	3.45564	4.25715	2.40939	3.02945	2.95755	4.14236	5.80962	4.38921	8.90787
gene_ENSTNIG00000010275	-0.329664	0.0409836	0.505499	emsy	520	360	242	322	424	499	337	475	463	523	9.27719	7.7283	5.60009	7.22948	8.97707	10.8981	7.48425	10.1889	10.748	9.07138
gene_ENSTNIG00000000978	0.44142	0.0409981	0.505499	TCEANC	411	548	595	488	448	298	421	363	311	465	30.052	48.2148	56.4306	44.9044	38.8745	26.6737	38.3194	31.9125	29.5887	33.0554
gene_ENSTNIG00000006244	1.29634	0.0412043	0.50699	BMERB1	14	19	39	97	13	4	17	25	14	17	1.48806	2.43005	5.37681	12.9749	1.63981	0.520463	2.2493	3.19489	1.93623	1.75671
gene_ENSTNIG00000001402	0.332558	0.0412247	0.50699	slc10a3	1247	807	710	946	799	779	676	775	527	742	65.9503	51.3561	48.7052	62.9622	50.1479	50.4341	44.5043	49.2804	36.2657	38.1516
gene_ENSTNIG00000014473	-0.316888	0.041303	0.50699	ankrd10a	526	335	314	336	439	381	461	484	504	543	52.1758	39.9849	40.3998	41.9431	51.6777	46.2642	56.9232	57.7233	65.0502	52.365
gene_ENSTNIG00000016593	-0.391778	0.0413146	0.50699	thbs2a	368	269	354	277	403	533	360	452	295	569	6.90658	6.07485	8.61757	6.54234	8.97585	12.2456	8.41052	10.1994	7.20397	10.3821
gene_ENSTNIG00000008632	-0.495299	0.0413194	0.50699	ppifa	80	100	81	63	81	102	123	102	73	179	10.376	15.6065	13.6267	10.2829	12.4675	16.1948	19.8586	15.906	12.3196	22.5709
gene_ENSTNIG00000013173	-1.20841	0.0413235	0.50699	ddr2a	19	4	18	3	15	9	19	30	17	67	0.483646	0.122519	0.594309	0.0961022	0.453128	0.280448	0.60205	0.918158	0.563063	1.65808
gene_ENSTNIG00000002051	0.476362	0.0413656	0.50699	ccdc51	1299	1304	1259	1036	743	698	811	840	464	1327	77.5468	93.67	97.487	77.831	52.6379	51.009	60.2672	60.2915	36.0419	77.0165
gene_ENSTNIG00000003285	-0.422578	0.041423	0.50699	rpl10	8117	7003	6292	6757	6691	5674	9410	10095	6465	15735	648.651	673.392	652.185	679.528	634.544	555.062	936.074	969.939	672.231	1222.48
gene_ENSTNIG00000018866	0.36671	0.0414281	0.50699	abcb9	596	421	338	416	425	353	279	275	432	318	17.5731	14.9367	12.9267	15.436	14.8712	12.7413	10.2403	9.74896	16.5738	9.11567
gene_ENSTNIG00000011927	0.340729	0.0414548	0.50699	tm2d3	961	1014	989	827	864	770	780	633	552	966	41.9914	53.3143	56.0531	45.4759	44.8029	41.1874	42.4265	33.2555	31.3842	41.0367
gene_ENSTNIG00000016929	-3.2361	0.0414569	1	gad1a	1	0	0	0	1	9	0	1	1	10	0.0376981	0	0	0	0.0447379	0.415335	0	0.0453255	0.0490517	0.366503
gene_ENSTNIG00000002625	0.277201	0.0414914	0.507028	stoml2	1776	1823	1618	1408	1427	1285	1279	1211	1142	1754	110.251	136.174	130.282	109.997	105.128	97.6517	98.8362	90.3872	92.2446	105.859
gene_ENSTNIG00000006383	-0.478429	0.0415996	0.507939	acadm	129	106	74	126	141	117	189	118	150	222	6.66078	6.58581	4.95602	8.18736	8.63992	7.39533	12.1479	7.32554	10.0777	11.1441
gene_ENSTNIG00000016395	0.298765	0.0416422	0.508048	rnf8	1072	1255	1039	982	1081	900	778	931	847	944	51.1124	72.0018	64.2559	58.9225	61.1663	52.5303	46.176	53.3708	52.5472	43.7584
gene_ENSTNIG00000013588	-0.66332	0.0416905	0.508226	scarb1	159	87	122	99	79	94	119	133	137	426	4.60301	3.03063	4.58111	3.60677	2.71411	3.33126	4.28842	4.62934	5.1606	11.9898
gene_ENSTNIG00000010572	-0.448769	0.0418378	0.509312	rps6	8518	7326	6810	7126	6977	6127	11324	11020	6243	15806	659.727	682.75	684.132	694.561	641.284	580.912	1091.77	1026.2	629.15	1190.16
gene_ENSTNIG00000001321	0.605406	0.041847	0.509312	dpm3	326	330	599	285	313	330	248	167	277	203	37.986	46.2688	90.5314	41.7916	43.2818	47.0713	35.9718	23.3962	41.9972	22.9964
gene_ENSTNIG00000002149	0.291332	0.0419334	0.509953	stk35	733	673	522	757	644	523	546	487	502	645	45.8957	50.7051	42.3941	59.6489	47.853	40.0873	42.5565	36.6623	40.8984	39.2632
gene_ENSTNIG00000006974	2.10339	0.0419719	0.510011	dmbx1a	215	115	87	28	52	88	1	8	2	12	12.2637	7.89315	6.4368	2.00993	3.52	6.14474	0.0710051	0.548652	0.148439	0.665463
gene_ENSTNIG00000001065	0.339288	0.0420067	0.510024	bag4	1984	1762	1430	1782	1503	1375	1447	1150	896	1817	127.148	135.876	118.87	143.719	114.31	107.872	115.436	88.6113	74.7156	113.209
gene_ENSTNIG00000008211	-1.11824	0.0420781	0.51048	zfpm2a	17	7	11	8	8	9	6	27	21	52	0.402195	0.199276	0.337557	0.238186	0.224612	0.260655	0.176703	0.768023	0.64646	1.19605
gene_ENSTNIG00000004066	0.418066	0.042168	0.510913	bgnb	798	764	690	553	845	331	626	524	551	667	32.1802	37.0721	36.0912	28.064	40.4388	16.3399	31.4243	25.4062	28.9116	26.1499
gene_ENSTNIG00000017163	0.452463	0.0421815	0.510913	nab1b	1869	956	666	1208	987	880	628	622	1060	801	82.2719	50.6371	38.0262	66.9187	51.5602	47.42	34.4118	32.9196	60.7132	34.2794
gene_ENSTNIG00000015768	-1.3126	0.0422219	0.510932	atp1b4	10	8	14	6	0	27	18	13	7	33	0.408298	0.393039	0.741433	0.308295	0	1.34951	0.914861	0.63818	0.371886	1.30993
gene_ENSTNIG00000013807	-0.336477	0.0422659	0.510932	eif3m	2199	1941	2134	1671	1843	2590	2350	2678	1654	3133	110.659	117.531	139.29	105.822	110.063	159.55	147.208	162.029	108.3	153.277
gene_ENSTNIG00000008125	-0.863011	0.0422845	0.510932	eef2kmt	83	89	39	37	31	41	164	126	71	71	5.32442	6.86994	3.24508	2.98699	2.36	3.2197	13.0961	9.71824	5.92635	4.42804
gene_ENSTNIG00000018371	3.37076	0.0423462	1	cdh17	3	2	3	6	0	0	0	1	0	0	0.0751363	0.0602735	0.0974576	0.189111	0	0	0	0.0301128	0	0
gene_ENSTNIG00000001678	-0.852454	0.0423661	0.511139	twist1a	40	51	44	32	30	38	71	56	27	188	4.73685	7.26722	6.75848	4.7689	4.21606	5.50871	10.4663	7.97334	4.16033	21.6444
gene_ENSTNIG00000010644	-0.350919	0.0423693	0.511139	bsg	1277	735	667	793	1052	897	868	1121	1381	1386	70.9827	49.1606	48.0899	55.4719	69.3957	61.0366	60.0601	74.9186	99.8826	74.9002
gene_ENSTNIG00000016852	-0.285486	0.0425429	0.512227	taf7	741	709	621	583	679	679	802	803	665	1123	35.3563	40.7064	38.4332	35.007	38.448	39.6601	47.6352	46.0666	41.2862	52.0938
gene_ENSTNIG00000011633	-0.380579	0.0425439	0.512227	kptn	284	236	202	209	197	412	253	251	231	304	15.2419	15.2406	14.0617	14.1158	12.5471	27.0679	16.9024	16.1964	16.1313	15.8618
gene_ENSTNIG00000008601	0.438895	0.0425612	0.512227	h2ax1	4556	6377	7400	5104	4298	4274	3147	4364	4274	4884	769.558	1296.11	1621.27	1084.94	861.548	883.749	661.698	886.268	939.349	802.032
gene_ENSTNIG00000017068	-1.10782	0.0427105	0.513607	adam19b	18	4	15	10	28	16	20	35	15	85	0.526458	0.140773	0.569048	0.368069	0.971862	0.572859	0.728159	1.23078	0.570844	2.41695
gene_ENSTNIG00000013855	0.414978	0.0427439	0.513607	si_dkey-11k2.7	996	797	915	781	854	889	334	605	583	913	65.7647	63.3228	78.3648	64.8967	66.9186	71.8574	27.4527	48.0299	50.0884	58.6088
gene_ENSTNIG00000006485	-0.456046	0.0428572	0.514559	rap1b	308	318	317	332	354	293	514	546	319	564	18.3198	22.7597	24.4566	24.8512	24.9879	21.3341	38.0574	39.0469	24.6886	32.6143
gene_ENSTNIG00000003496	0.361786	0.0429778	0.515597	si_dkey-1d7.3	368	292	271	248	322	325	190	191	202	248	9.66089	9.22403	9.22795	8.19331	10.0318	10.4445	6.20909	6.02872	6.9001	6.32964
gene_ENSTNIG00000017415	-0.534906	0.0430232	0.515732	dlst	612	446	505	286	468	477	650	443	477	1413	31.2056	27.3643	33.3994	18.3521	28.3193	29.7739	41.2572	27.1586	31.6471	70.0456
gene_ENSTNIG00000008354	-0.263277	0.0431	0.516243	cnot2	1567	1215	830	1005	1125	1269	1020	1467	1273	1786	63.2299	58.9927	43.4408	51.0338	53.8718	62.6833	51.2341	71.1715	66.837	70.0638
gene_ENSTNIG00000014834	-0.570048	0.0431471	0.516397	cbfa2t2	305	198	165	264	270	334	334	297	534	201	11.132	8.69574	7.8113	12.1259	11.6948	14.923	15.1749	13.0332	25.36	7.13226
gene_ENSTNIG00000011958	-3.87109	0.0431684	1	hcn4	0	0	0	0	0	1	5	0	1	7	0	0	0	0	0	0.0229748	0.116813	0	0.0244202	0.127724
gene_ENSTNIG00000017866	-0.278431	0.0432859	0.517649	rnf114	1020	978	742	681	784	917	1021	1001	919	1168	49.5732	57.1944	46.7753	41.6516	45.2187	54.5572	61.77	58.4929	58.1161	55.1884
gene_ENSTNIG00000019280	-0.593513	0.0433752	0.518155	ube4a	331	198	140	165	285	410	220	235	513	230	6.68427	4.81127	3.66708	4.19323	6.83009	10.1355	5.53037	5.7058	13.4796	4.51556
gene_ENSTNIG00000001487	-0.306555	0.0433969	0.518155	ap5b1	534	360	297	363	434	580	428	444	457	491	19.9581	16.1901	14.398	17.0735	19.2497	26.5365	19.9126	19.9519	22.2244	17.841
gene_ENSTNIG00000001470	1.82043	0.0434387	1	sprn	14	7	1	7	5	2	1	4	1	1	1.95547	1.17649	0.181171	1.23044	0.828797	0.341971	0.173871	0.671746	0.181743	0.135794
gene_ENSTNIG00000018710	-0.561552	0.0436041	0.520219	quo	134	181	189	148	115	258	149	312	129	321	3.28067	5.33217	6.00186	4.55992	3.34126	7.73239	4.54097	9.18406	4.10943	7.64048
gene_ENSTNIG00000014331	-0.29779	0.0437548	0.520398	-	705	551	456	421	609	577	502	660	615	1028	112.129	105.45	94.0715	84.265	114.948	112.341	99.3884	126.21	127.273	158.956
gene_ENSTNIG00000016413	-0.322173	0.0437641	0.520398	fntb	869	591	578	563	621	651	806	791	581	1185	37.9714	31.0737	32.7591	30.9588	32.2021	34.8221	43.8407	41.5562	33.033	50.3401
gene_ENSTNIG00000019486	0.519983	0.0438251	0.520398	stxbp2	249	192	122	137	141	183	94	73	111	109	48.0141	44.5491	30.5137	33.2451	32.2659	43.1973	22.5633	16.9244	27.8501	20.434
gene_ENSTNIG00000018580	-0.382533	0.0438336	0.520398	rhbdf1a	389	214	222	216	295	319	213	321	420	449	9.86743	6.53185	7.30422	6.89519	8.88039	9.90561	6.72573	9.78998	13.8624	11.0728
gene_ENSTNIG00000004950	-0.499562	0.043891	0.520398	dnase1l1	246	233	142	167	199	163	311	293	176	450	13.3783	15.2471	10.0166	11.4293	12.8432	10.8515	21.0538	19.1582	12.4541	23.7922
gene_ENSTNIG00000002586	-0.282451	0.043903	0.520398	traf3	1071	998	591	745	969	1026	949	1053	992	1202	42.8981	48.1003	30.7045	37.5529	46.0604	50.3075	47.3173	50.7107	51.7005	46.8071
gene_ENSTNIG00000017195	-0.229218	0.0439039	0.520398	pdcd10b	1873	1666	1297	1507	1756	2118	1648	1818	1582	2267	80.0231	85.6487	71.876	81.0268	89.0343	110.774	87.6475	93.3886	87.9465	94.1645
gene_ENSTNIG00000012333	-0.708252	0.0439197	0.520398	cfh	471	285	552	474	171	416	514	856	321	1239	17.6743	12.8687	26.8674	22.384	7.61504	19.1095	24.0098	38.6204	15.6733	45.2012
gene_ENSTNIG00000003060	-1.28405	0.0439292	0.520398	-	321	383	422	193	209	254	385	577	238	2793	28.7837	41.3246	49.0818	21.7789	22.2404	27.8812	42.9741	62.207	27.7685	243.484
gene_ENSTNIG00000001939	0.406612	0.0439784	0.520554	C5orf24	120	108	84	109	126	76	64	64	95	115	13.478	14.5961	12.2375	15.4067	16.7947	10.4495	8.9481	8.64268	13.8837	12.5575
gene_ENSTNIG00000014495	0.391566	0.0440498	0.520554	dhrsx	442	392	369	366	375	279	210	331	193	506	33.0961	35.319	35.8383	34.4885	33.3228	25.5738	19.574	29.7992	18.8038	36.8352
gene_ENSTNIG00000002049	0.626925	0.0440619	0.520554	tdp1	78	41	74	66	69	33	44	59	23	53	6.38941	4.04127	7.86256	6.80374	6.70765	3.30915	4.48667	5.81086	2.45148	4.22085
transcript_ENSTNIT00000006393	1.20523	0.0440932	0.520554	-	40	59	25	11	96	6	28	11	38	11	0.755269	1.34049	0.612277	0.26138	2.15114	0.138685	0.65812	0.249722	0.933598	0.201926
gene_ENSTNIG00000006659	-0.652983	0.0441147	0.520554	cldn11a	189	56	122	118	142	77	190	199	232	272	18.978	6.76619	15.8896	14.911	16.9212	9.46487	23.7491	24.025	30.3117	26.5531
gene_ENSTNIG00000011261	-1.1933	0.0441858	0.520686	cyth4a	23	30	23	5	15	37	17	44	8	134	1.26236	1.98128	1.63739	0.345355	0.977021	2.48597	1.16148	2.90357	0.571323	7.15023
gene_ENSTNIG00000016481	-0.303176	0.0442536	0.520686	prpf40a	1738	1185	906	1263	1331	1471	1039	1554	1759	2027	38.8147	31.8444	26.2446	35.4967	35.276	40.2157	28.8846	41.7272	51.1148	44.0107
gene_ENSTNIG00000013782	-0.342644	0.0443054	0.520686	tmem131	2239	1225	1312	1466	1712	1982	1247	2034	2353	2322	28.2331	18.587	21.4587	23.2635	25.619	30.5945	19.5738	30.8374	38.6065	28.4659
gene_ENSTNIG00000018281	1.11735	0.0443057	0.520686	slc16a1a	12	21	23	11	12	6	7	11	9	3	0.573408	1.20745	1.42553	0.661475	0.680486	0.35097	0.416376	0.631972	0.559577	0.139368
gene_ENSTNIG00000003081	0.344424	0.0443063	0.520686	tmub1	2579	2576	2453	2577	2211	2055	1826	1883	1270	2910	200.22	240.642	247.013	251.773	203.705	195.301	176.467	175.764	128.291	219.638
gene_ENSTNIG00000009450	-1.61667	0.0443623	0.520686	-	8	6	4	1	7	19	2	39	12	3	0.515728	0.465426	0.33447	0.0811277	0.535531	1.49941	0.160497	3.02286	1.00658	0.188023
gene_ENSTNIG00000011280	0.267016	0.0443672	0.520686	tmem104	1038	871	755	729	889	843	587	605	716	766	45.7844	46.2282	43.195	40.4656	46.5348	45.5181	32.2303	32.0847	41.093	32.8479
gene_ENSTNIG00000006109	0.573484	0.0445676	0.522238	cradd	373	251	316	387	199	187	245	190	92	326	41.0479	33.2372	45.1061	53.5959	25.9891	25.1919	33.5624	25.1396	13.1736	34.8785
gene_ENSTNIG00000018798	0.296368	0.0445687	0.522238	glg1a	2453	1549	1111	1713	1540	1302	1014	1233	1297	1900	172.418	131.01	101.29	151.524	128.458	112.03	88.7215	104.201	118.621	129.837
gene_ENSTNIG00000019143	-0.353212	0.0446987	0.523356	ptrhd1	252	245	176	194	214	253	309	265	252	270	43.2359	50.5799	39.1672	41.8874	43.5726	53.1374	65.9945	54.6654	56.2573	45.0366
gene_ENSTNIG00000017101	-1.25732	0.0447994	1	plekhh2	5	3	4	4	8	6	4	13	14	22	0.0740636	0.0534717	0.0768531	0.0745647	0.140631	0.108798	0.0737565	0.231526	0.269835	0.316822
gene_ENSTNIG00000008316	0.269811	0.0448799	0.524398	aamp	1266	1116	922	901	1085	993	581	816	834	1185	58.9015	62.4777	55.6403	52.754	59.907	56.5559	33.6491	45.6462	50.4886	53.6005
gene_ENSTNIG00000002300	0.358881	0.044887	0.524398	ptk6b	537	367	369	494	435	372	247	418	249	432	26.5328	21.8194	23.6484	30.7167	25.5067	22.5003	15.1919	24.8318	16.0082	20.7516
gene_ENSTNIG00000008842	-0.247687	0.0448919	0.524398	cdk10	373	297	259	327	317	363	320	362	368	441	21.9662	21.046	19.7839	24.2344	22.1544	26.1691	23.4585	25.6317	28.1986	25.2489
gene_ENSTNIG00000011708	-0.413839	0.0449766	0.524518	si_ch211-210g13.5	168	121	90	83	119	144	153	163	100	200	3.57484	3.09814	2.48403	2.22261	3.00504	3.75099	4.0527	4.17021	2.76874	4.13748
gene_ENSTNIG00000002024	-1.32199	0.0450332	0.524518	TP53I3	9	8	1	5	7	4	8	18	10	37	0.599711	0.641443	0.0864303	0.419284	0.553545	0.326284	0.663583	1.4421	0.867031	2.39695
gene_ENSTNIG00000008563	-0.590631	0.045043	0.524518	pigw	319	280	299	241	204	552	354	533	319	202	14.2436	15.0437	17.3167	13.542	10.8097	30.1719	19.676	28.6139	18.5333	8.76874
gene_ENSTNIG00000015779	0.820764	0.0450643	0.524518	tenm1	89	342	77	259	89	116	88	84	72	140	0.77108	3.56536	0.8653	2.82389	0.915071	1.23028	0.949068	0.875007	0.811665	1.17922
gene_ENSTNIG00000019327	-0.510079	0.0451065	0.524518	frmd6	670	308	517	666	408	607	567	1012	479	1024	23.6229	13.0671	23.6437	29.551	17.0716	26.199	24.8856	42.9005	21.975	35.1008
gene_ENSTNIG00000017399	0.420908	0.0451105	0.524518	isca2	1245	841	944	967	991	632	923	528	499	1151	106.384	86.4712	104.627	103.985	100.493	66.109	98.178	54.2455	55.4808	95.6183
gene_ENSTNIG00000012549	-0.198782	0.0451746	0.524526	cdc42	1060	830	807	835	942	978	863	1025	974	1276	44.7614	42.1739	44.2016	44.3734	47.2068	50.556	45.3643	52.0408	53.517	52.385
gene_ENSTNIG00000003845	-0.884796	0.0451807	0.524526	fcer1g	25	59	54	33	38	43	54	53	47	232	16.5072	46.8764	46.2481	27.4212	29.7764	34.7567	44.3846	42.0758	40.38	148.929
gene_ENSTNIG00000003557	0.255617	0.0453407	0.52594	alkbh1	1070	1170	963	911	983	857	768	752	830	1074	62.5061	82.2418	72.9678	66.9723	68.1471	61.2852	55.8477	52.8176	63.0887	60.996
gene_ENSTNIG00000010669	0.301863	0.0453721	0.52594	nudt2	797	710	748	737	650	670	571	544	529	626	118.138	126.636	143.813	137.479	114.34	121.574	105.359	96.9508	102.028	90.2117
gene_ENSTNIG00000003980	2.34008	0.0453722	1	-	0	8	7	6	3	2	1	0	1	1	0	1.68701	1.5912	1.32327	0.623931	0.429068	0.218155	0	0.228031	0.17038
gene_ENSTNIG00000014667	0.318762	0.0454385	0.526306	slc25a20	748	889	695	802	714	522	550	667	529	853	27.5159	39.3506	33.1614	37.1273	31.1699	23.5065	25.1854	29.5005	25.3205	30.5062
gene_ENSTNIG00000009256	-0.672341	0.0454941	0.526546	adcy2b	37	21	18	26	28	31	26	28	58	64	0.733587	0.501	0.462902	0.648726	0.658815	0.752398	0.641695	0.667468	1.49628	1.23364
gene_ENSTNIG00000017619	-0.648945	0.0456577	0.526623	plpp3	60	25	34	51	42	43	39	100	66	81	5.33621	2.67541	3.92217	5.70808	4.43288	4.68151	4.31769	10.6931	7.63765	7.00365
gene_ENSTNIG00000008520	-0.252409	0.0456687	0.526623	gpaa1	717	555	404	532	584	709	571	555	663	781	25.1579	23.4324	18.3867	23.4912	24.3178	30.4536	24.94	23.4138	30.2694	26.6419
gene_ENSTNIG00000017695	-0.55618	0.0457065	0.526623	ctsba	823	696	753	509	830	643	951	545	1142	2224	53.3713	54.3107	63.3388	41.5398	63.8766	51.0453	76.7704	42.494	96.3627	140.217
gene_ENSTNIG00000004270	0.35067	0.0457343	0.526623	atxn7l3a	390	254	276	216	293	263	155	178	241	276	24.1418	18.9194	22.1605	16.8266	21.5242	19.9295	11.9438	13.2479	19.4114	16.6101
gene_ENSTNIG00000015226	-0.252741	0.0457398	0.526623	vps4b	771	491	444	450	571	702	521	562	624	792	47.058	36.0603	35.1503	34.5645	41.3591	52.4509	39.5842	41.2418	49.5563	46.9962
gene_ENSTNIG00000017548	1.21396	0.0457871	0.526623	crabp2b	16	23	25	9	8	3	8	2	10	13	2.37165	4.10229	4.80658	1.67885	1.40726	0.544362	1.47613	0.356437	1.9287	1.87341
gene_ENSTNIG00000009699	-0.22697	0.0457881	0.526623	snw1	2778	2249	1974	2107	2254	2317	2404	2761	2177	3615	90.5705	88.2292	83.4772	86.4484	87.2095	92.4734	97.565	108.229	92.3522	114.583
gene_ENSTNIG00000015771	-0.492783	0.0457908	0.526623	clic2	211	149	171	170	205	172	298	301	143	357	19.2368	16.3457	20.2214	19.5046	22.1799	19.1962	33.8198	32.9943	16.9637	31.6429
gene_ENSTNIG00000012392	0.405455	0.0458145	0.526623	ckba	7207	4717	3903	6906	5457	4381	3551	5028	2485	5813	399.924	314.962	280.924	482.268	359.363	297.6	245.29	335.46	179.426	313.604
gene_ENSTNIG00000011871	-0.235438	0.0458597	0.526742	exoc7	1217	1042	777	854	1074	1067	912	1239	1121	1458	38.6557	39.8253	32.0118	34.1365	40.484	41.4882	36.0598	47.317	46.3301	45.0235
gene_ENSTNIG00000005888	1.76784	0.0459933	1	sbf1	1	9	3	10	10	1	2	2	2	3	0.230984	2.50146	0.898814	2.90684	2.74118	0.28276	0.575066	0.555437	0.6011	0.673693
gene_ENSTNIG00000003369	-4.75059	0.0459948	0.527892	plppr4a	2	0	5	0	0	0	4	166	0	22	0.059372	0	0.192525	0	0	0	0.147814	5.92491	0	0.634939
gene_ENSTNIG00000013760	-0.855632	0.0461579	0.529362	tgfbr3	10	24	17	9	13	21	16	26	25	50	0.275468	0.795519	0.607416	0.311998	0.424981	0.708152	0.548651	0.861126	0.896078	1.33906
gene_ENSTNIG00000013071	-1.88912	0.046188	1	khdrbs1b	1	4	2	2	0	6	1	4	9	16	0.0598613	0.288121	0.15529	0.150666	0	0.439677	0.0745163	0.287891	0.701008	0.93116
gene_ENSTNIG00000002760	-3.17539	0.0462388	1	si_ch211-215j19.12	0	0	0	0	2	2	6	0	3	8	0	0	0	0	0.246271	0.254036	0.77497	0	0.405027	0.807005
gene_ENSTNIG00000004011	-0.674884	0.0462659	0.530189	-	67	31	46	38	63	52	68	59	48	177	2.74934	1.53067	2.44837	1.96234	3.06795	2.61212	3.4735	2.9109	2.56288	7.0613
gene_ENSTNIG00000002348	0.327769	0.0463003	0.530189	ifrd2	987	755	790	715	685	777	536	518	650	607	48.9892	45.0919	50.86	44.6609	40.3486	47.2107	33.1172	30.9126	41.9789	29.2907
gene_ENSTNIG00000018182	-0.926477	0.0463505	0.530362	psmb12	34	57	39	17	30	29	54	59	30	191	2.84211	5.73331	4.22856	1.78834	2.97604	2.96754	5.61902	5.92975	3.26301	15.5222
gene_ENSTNIG00000011980	-0.958284	0.0464566	0.530499	rer1	54	38	76	24	44	60	31	167	32	198	7.26317	6.15013	13.2591	4.06239	7.02329	9.87916	5.19038	27.0067	5.60038	25.8914
gene_ENSTNIG00000010153	-0.640974	0.0464792	0.530499	acap1	178	185	156	93	128	195	213	148	112	543	4.99168	6.24261	5.67437	3.28207	4.25983	6.69418	7.43552	4.99012	4.08676	14.8042
gene_ENSTNIG00000013236	0.480265	0.0464914	0.530499	slc12a9	85	76	51	80	79	51	38	69	49	56	11.2249	12.0766	8.73575	13.2951	12.3807	8.24461	6.24672	10.9556	8.41965	7.18968
gene_ENSTNIG00000004710	0.418557	0.0465029	0.530499	hdhd2	197	176	134	184	165	85	148	106	125	172	16.5735	17.8168	14.6224	19.4807	16.4735	8.75393	15.4994	10.722	13.6833	14.0681
gene_ENSTNIG00000014084	-1.90122	0.0465993	1	LOXL4	3	1	6	5	2	48	2	1	7	8	0.0840933	0.0337294	0.218151	0.17638	0.0665312	1.64709	0.0697871	0.0337025	0.255313	0.218016
gene_ENSTNIG00000019234	-2.79931	0.0468012	0.533498	si_dkeyp-59c12.1	1	29	3	2	28	243	89	83	7	0	0.126683	4.42064	0.492954	0.318851	4.20952	37.6844	14.0351	12.6421	1.15386	0
gene_ENSTNIG00000001261	-1.41129	0.0469523	0.534817	-	28	67	14	5	13	214	19	51	25	19	2.44043	7.02669	1.58271	0.548423	1.34464	22.8327	2.06142	5.34441	2.83519	1.60998
gene_ENSTNIG00000013022	-0.319845	0.0470063	0.535028	adh5	2287	1728	1924	1732	1719	1896	2636	2348	1881	2845	128.766	117.071	140.51	122.722	114.86	130.681	184.751	158.949	137.803	155.732
gene_ENSTNIG00000003655	0.432339	0.0471025	0.535059	pfdn2	2116	2454	3190	1879	2225	2332	1297	1395	1719	2292	123.06	171.73	240.635	137.52	153.563	166.023	93.8961	97.5437	130.081	129.591
gene_ENSTNIG00000017318	-0.437542	0.0471212	0.535059	klf11b	155	165	93	124	105	153	119	145	163	306	7.818	10.0142	6.08433	7.87089	6.28505	9.44695	7.47164	8.79335	10.6976	15.0053
gene_ENSTNIG00000009118	0.919028	0.0471353	0.535059	-	28	21	52	24	22	18	8	16	8	33	2.6681	2.40787	6.42709	2.87802	2.48784	2.09968	0.948942	1.8331	0.991903	3.05715
gene_ENSTNIG00000014877	-3.63185	0.0471451	1	zgc_92137	0	0	0	2	0	6	0	1	0	23	0	0	0	0.123519	0	0.360456	0	0.0590048	0	1.09736
gene_ENSTNIG00000001500	0.359564	0.0471607	0.535059	ech1	2858	2293	2086	1863	3173	1935	1758	1660	1270	3032	182.802	176.478	173.061	149.958	240.848	151.508	139.972	127.658	105.695	188.541
gene_ENSTNIG00000000631	0.351681	0.0472043	0.535059	nectin4b	829	658	519	442	707	503	449	377	580	499	39.5263	37.7507	32.097	26.5211	40.0043	29.3586	26.6491	21.612	35.9827	23.1308
gene_ENSTNIG00000002249	0.443423	0.0472535	0.535059	znf395a	148	116	112	123	89	68	57	99	78	136	17.1534	16.1777	16.8374	17.9404	12.2415	9.64795	8.22375	13.7958	11.763	15.3245
gene_ENSTNIG00000004018	0.571366	0.0472569	0.535059	exosc6	1185	1665	1223	1414	854	737	1238	620	449	1273	104.115	176.027	139.376	156.345	89.0449	79.2683	135.401	65.4953	51.3307	108.738
gene_ENSTNIG00000005713	-0.399033	0.0474373	0.536434	sf3a1	1022	747	674	790	1197	1330	688	1404	1140	1217	33.4535	29.4225	28.6165	32.5429	46.4986	53.294	28.034	55.2561	48.5546	38.7293
gene_ENSTNIG00000006406	-1.78758	0.0474721	0.536434	-	2166	1071	356	380	1619	285	744	919	6197	11909	240.796	143.268	51.3343	53.1635	213.596	38.7858	102.96	122.837	896.412	1287.14
gene_ENSTNIG00000018926	-0.634468	0.0475093	0.536434	ndufa4	80	34	59	41	41	49	80	99	45	121	8.78905	4.49468	8.40756	5.66857	5.34553	6.58998	10.9407	13.077	6.43278	12.924
gene_ENSTNIG00000012462	0.715565	0.0475204	0.536434	nfatc2a	70	39	46	49	83	24	34	22	60	29	1.99381	1.33665	1.69946	1.75639	2.80556	0.836823	1.20551	0.75341	2.22368	0.803049
gene_ENSTNIG00000011358	-0.581572	0.0477801	0.538962	pstpip1b	52	42	58	44	51	77	36	77	57	138	2.6723	2.59716	3.86613	2.84559	3.11034	4.84405	2.30298	4.75768	3.81146	6.89476
gene_ENSTNIG00000015963	-0.518194	0.0478352	0.539181	-	154	124	132	71	186	144	147	211	245	190	5.43855	5.26929	6.04648	3.15543	7.79526	6.22531	6.46227	8.95916	11.258	6.5234
gene_ENSTNIG00000004389	-0.388556	0.0479107	0.539222	chchd6b	266	243	206	154	167	253	283	278	187	343	22.2923	24.5047	22.3928	16.2418	16.6091	25.9556	29.5234	28.0118	20.3916	27.9464
gene_ENSTNIG00000010190	0.453805	0.0479135	0.539222	PGPEP1	718	438	292	306	421	282	240	209	433	371	73.7966	54.1694	38.9279	39.5796	51.351	35.4811	30.7063	25.8274	57.9074	37.0718
gene_ENSTNIG00000012297	-2.30204	0.0479416	1	efhc1	1	0	2	0	1	7	3	3	2	5	0.0396173	0	0.102774	0	0.0470154	0.339484	0.147949	0.142899	0.103098	0.192581
gene_ENSTNIG00000008187	-1.02925	0.0479459	0.539222	trpa1b	72	26	65	71	17	44	72	197	26	191	1.40956	0.612483	1.65056	1.74924	0.394963	1.05449	1.75465	4.63704	0.662309	3.63533
gene_ENSTNIG00000015480	-0.218711	0.0479878	0.539292	gclm	722	656	523	633	648	755	588	678	725	961	57.2074	62.5442	53.7505	63.1185	60.932	73.2315	57.9959	64.5903	74.7459	74.0281
gene_ENSTNIG00000011005	-0.463979	0.0481932	0.540927	rplp0	15586	14622	13944	13485	12973	12476	24848	19559	11323	29731	914.573	1032.43	1061.3	995.801	903.399	896.18	1815.01	1379.92	864.529	1696.1
gene_ENSTNIG00000019571	-2.22459	0.0482524	1	-	0	5	0	1	3	19	0	5	5	16	0	0.868178	0	0.181597	0.513745	3.3563	0	0.867487	0.938805	2.24465
gene_ENSTNIG00000006457	0.733856	0.0482577	0.540927	dzank1	43	67	92	52	27	35	30	28	33	50	1.55639	2.91806	4.31922	2.3686	1.15977	1.5508	1.35169	1.21852	1.55417	1.75946
gene_ENSTNIG00000000041	-3.74819	0.0482619	1	asb14b	0	0	0	0	0	2	0	5	1	5	0	0	0	0	0	0.106059	0	0.260419	0.0563656	0.210575
gene_ENSTNIG00000001728	-2.14921	0.0482887	1	-	0	3	2	2	1	3	23	1	3	4	0	0.216091	0.15529	0.150666	0.0710398	0.219839	1.71388	0.0719728	0.233669	0.23279
gene_ENSTNIG00000012007	-0.739393	0.0482983	0.540927	bpifcl	39	40	19	18	23	29	47	44	24	90	1.41396	1.74502	0.893497	0.821266	0.989592	1.28709	2.12117	1.918	1.13219	3.1723
gene_ENSTNIG00000000369	-1.2076	0.0483512	0.540927	-	7	3	11	7	13	13	13	29	4	41	1.44347	0.744387	2.94218	1.81654	3.18133	3.28163	3.33701	7.19002	1.07326	8.21962
gene_ENSTNIG00000007455	-0.335143	0.0484762	0.540927	hhat	289	212	170	226	274	291	308	294	250	299	12.9571	11.4371	9.88613	12.7514	14.5786	15.9713	17.1897	15.8482	14.5843	13.0329
gene_ENSTNIG00000013592	-0.454376	0.0485579	0.540927	aebp1	848	619	696	618	574	777	703	874	541	1880	29.8506	26.219	31.7784	27.3769	23.9786	33.4822	30.8047	36.9905	24.7793	64.3388
gene_ENSTNIG00000002949	-0.437334	0.0485666	0.540927	adgra2	174	130	164	185	156	148	174	224	198	382	3.13596	2.81925	3.83382	4.19596	3.33658	3.26527	3.90369	4.85391	4.64324	6.69334
gene_ENSTNIG00000011336	-0.747546	0.0485969	0.540927	rgs19	59	16	49	56	33	84	51	97	33	96	7.10266	2.3177	7.65123	8.48389	4.71453	12.379	7.64266	14.0399	5.16913	11.2357
gene_ENSTNIG00000018410	-1.28105	0.0486371	0.540927	zdhhc11	4	7	20	10	5	8	23	27	7	59	0.286704	0.603727	1.85939	0.902012	0.425304	0.70194	2.05214	2.32681	0.65284	4.11135
gene_ENSTNIG00000010540	-0.616298	0.0486419	0.540927	slc39a8	38	21	20	21	44	46	31	39	36	69	2.10687	1.40101	1.43831	1.46525	2.8951	3.12212	2.13955	2.59981	2.59712	3.71931
gene_ENSTNIG00000008669	-0.431239	0.0486624	0.540927	-	546	413	351	283	414	545	525	463	670	389	37.4908	34.1232	31.2612	24.4544	33.7355	45.8105	44.8742	38.2239	59.8606	25.9681
gene_ENSTNIG00000002253	0.608115	0.0486643	0.540927	mllt1a	104	41	39	58	43	46	21	35	37	43	8.92169	4.2322	4.33955	6.26152	4.37762	4.83068	2.24253	3.60998	4.13	3.58625
gene_ENSTNIG00000012572	-0.785295	0.0487207	0.540927	-	14	18	13	21	21	49	27	26	15	34	0.442748	0.684966	0.533259	0.835768	0.788139	1.89697	1.06291	0.988608	0.61724	1.04536
gene_ENSTNIG00000018924	-1.01353	0.0487541	0.540927	ngfrb	6	5	13	22	11	22	21	31	11	35	0.326843	0.327737	0.918538	1.50816	0.711108	1.46706	1.42401	2.03035	0.779677	1.85359
gene_ENSTNIG00000017382	0.258767	0.0487612	0.540927	ap5m1	1659	1432	1230	1425	1218	1359	890	1143	1097	1303	73.4732	76.3122	70.6568	79.421	64.0155	73.6781	49.0657	60.8627	63.2155	56.1029
gene_ENSTNIG00000010686	0.494288	0.0487698	0.540927	ABHD17A	729	822	901	844	1117	858	550	408	783	520	49.9514	67.7736	80.0777	72.7782	90.8299	71.9688	46.9125	33.6127	69.8099	34.6403
gene_ENSTNIG00000016143	-0.40992	0.0487781	0.540927	bnip1b	229	204	181	218	123	257	253	274	187	290	21.6009	23.1544	22.1452	25.878	13.7688	29.676	29.7072	31.0748	22.9515	26.5945
gene_ENSTNIG00000006033	0.263376	0.0487971	0.540927	panx1a	903	620	639	687	613	548	443	617	589	659	54.0548	44.6587	49.615	51.7537	43.5474	40.1572	33.0107	44.4072	45.8771	38.3522
gene_ENSTNIG00000019189	-3.47859	0.0488037	1	cfap206	0	0	0	0	1	1	9	3	0	1	0	0	0	0	0.0423909	0.0437274	0.400189	0.128843	0	0.0347277
gene_ENSTNIG00000003380	-0.801661	0.0488138	0.540927	fermt3b	61	56	58	50	34	60	58	93	31	244	2.51259	2.77554	3.09875	2.59179	1.66198	3.02538	2.97389	4.60572	1.66145	9.77102
gene_ENSTNIG00000012139	-0.495329	0.0488783	0.541217	endouc	771	440	570	495	654	679	737	872	384	1548	42.0343	28.8649	40.308	33.962	42.3139	45.3164	50.0175	57.1595	27.2405	82.05
gene_ENSTNIG00000009479	-0.435122	0.0490572	0.541217	fn1b	1104	943	523	597	677	1048	581	1142	736	1729	10.577	10.8711	6.49922	7.1979	7.69728	12.2911	6.92907	13.1547	9.175	16.1045
gene_ENSTNIG00000016523	-0.552811	0.0491096	0.541217	antxr1d	72	52	48	34	52	74	41	76	55	140	2.93242	2.54839	2.53572	1.74265	2.51335	3.68945	2.07866	3.7216	2.91468	5.54345
gene_ENSTNIG00000002834	0.723738	0.0491659	0.541217	mmp24	22	44	30	31	32	23	20	18	11	26	0.85297	2.05273	1.50869	1.51255	1.47237	1.09163	0.965265	0.839085	0.55493	0.980038
gene_ENSTNIG00000018066	-0.646978	0.0491786	0.541217	tmod1	43	32	49	45	46	71	75	92	48	43	2.60989	2.33707	3.85758	3.43719	3.31334	5.27531	5.66656	6.71372	3.79078	2.53735
gene_ENSTNIG00000019385	0.50427	0.0491996	0.541217	lacc1	800	854	818	934	675	407	724	478	335	1007	49.8046	63.9743	66.054	73.1753	49.8699	31.0177	56.1078	35.7791	27.1368	60.9491
gene_ENSTNIG00000015702	0.34261	0.0492011	0.541217	hspbap1	1016	1015	709	717	816	622	690	704	431	907	51.6041	62.0333	46.7092	45.8298	49.1854	38.6738	43.6259	42.9918	28.4841	44.7874
gene_ENSTNIG00000006424	-0.881917	0.0492134	0.541217	card11	88	100	132	84	87	71	131	199	53	546	1.93294	2.64304	3.76076	2.32195	2.26783	1.90911	3.58189	5.25547	1.51477	11.6597
gene_ENSTNIG00000006165	0.806268	0.0492401	0.541217	-	80	196	193	81	77	85	54	126	43	56	2.82981	8.3424	8.85504	3.6057	3.23231	3.68063	2.37775	5.3587	1.97911	1.92581
gene_ENSTNIG00000008568	0.497603	0.0492531	0.541217	SPNS2	201	142	133	203	287	145	160	111	90	173	10.1617	8.63827	8.72144	12.9153	17.219	8.97376	10.0692	6.74708	5.92035	8.50305
gene_ENSTNIG00000007993	-0.387487	0.0492691	0.541217	WDR37	107	109	79	78	100	100	106	144	101	167	4.6723	5.72719	4.47446	4.28627	5.18206	5.34544	5.7618	7.56018	5.73856	7.0896
gene_ENSTNIG00000003892	-1.88027	0.0492962	0.541217	smim24	41	79	30	32	81	37	481	19	15	420	4.28818	9.94224	4.06983	4.21189	10.0538	4.73726	62.6237	2.38927	2.04134	42.7067
gene_ENSTNIG00000018058	-1.20812	0.0493058	0.541217	si_dkey-76b14.2	8	11	6	7	19	12	12	16	9	81	0.418024	0.691628	0.406658	0.460307	1.1782	0.76759	0.780545	1.0052	0.611911	4.11486
gene_ENSTNIG00000007669	-0.273259	0.0494868	0.54273	taf9	916	657	573	672	777	911	892	666	782	1026	47.6732	41.1446	38.6812	44.0136	47.9905	58.0409	57.7895	41.675	52.9567	51.914
gene_ENSTNIG00000000678	-1.3876	0.0495155	0.54273	il17rel	4	8	4	5	9	1	11	31	21	13	0.301585	0.725785	0.391179	0.474414	0.805281	0.0922967	1.0324	2.81018	2.06017	0.952909
gene_ENSTNIG00000011379	0.68903	0.0497083	0.544448	ldlrad3	54	29	29	55	37	14	16	26	32	39	8.40453	5.43107	5.85442	10.7726	6.83403	2.66737	3.09988	4.86536	6.48043	5.90123
gene_ENSTNIG00000003363	-0.283926	0.0498112	0.544864	cherp	1043	669	561	792	865	818	719	975	928	1317	25.3832	19.591	17.7089	24.2564	24.9824	24.3698	21.782	28.5292	29.3863	31.1607
gene_ENSTNIG00000019781	-0.632431	0.0498184	0.544864	arpc1b	2030	1323	1254	868	1427	974	1447	1476	1723	5615	78.4268	61.503	62.8394	42.2013	65.4256	46.0642	69.5892	68.561	86.614	210.9
gene_ENSTNIG00000006190	-0.743801	0.0498634	0.544962	syt3	29	34	39	50	39	26	56	47	69	140	1.32196	1.86495	2.30595	2.86832	2.10979	1.45087	3.1777	2.57597	4.09264	6.20449
gene_ENSTNIG00000005675	-0.385142	0.0499558	0.545192	abraxas1	409	444	339	279	262	439	506	422	339	535	28.2022	36.8393	30.3198	24.2104	21.4396	37.0562	43.4326	34.9861	30.4155	35.8651
gene_ENSTNIG00000014063	0.419634	0.0499567	0.545192	nanos3	1661	1504	1695	1144	826	893	1038	892	1069	1198	254.876	277.7	337.361	220.914	150.416	167.744	198.272	164.568	213.438	178.72
gene_ENSTNIG00000014663	-0.338112	0.0501294	0.546292	fbxo42	1453	935	519	904	901	1072	955	1178	1078	1534	46.2642	35.8228	21.4345	36.2232	34.0455	41.7841	37.852	45.097	44.6615	47.4858
gene_ENSTNIG00000004405	-0.331094	0.0501444	0.546292	myh11a	4726	4148	4262	3302	4102	4312	4742	6573	4509	5374	70.6776	74.644	82.6738	62.1446	72.8013	78.9411	88.2784	118.188	87.7411	78.1347
gene_ENSTNIG00000002756	1.49534	0.0501464	1	hpse2	8	6	12	7	3	2	1	4	3	3	0.292477	0.263949	0.569048	0.322061	0.13016	0.0895092	0.04551	0.175826	0.142711	0.10663
gene_ENSTNIG00000000715	0.343998	0.050166	0.546292	-	1073	1240	867	1041	939	791	773	963	563	967	161.242	224.217	168.992	196.865	167.456	145.51	144.599	173.992	110.084	141.275
gene_ENSTNIG00000006381	-0.308138	0.0502641	0.546729	hectd3	392	281	278	261	322	483	300	360	337	393	9.7136	8.37854	8.93522	8.13903	9.46903	14.6513	9.25381	10.7255	10.8657	9.46771
gene_ENSTNIG00000007399	0.353439	0.0502885	0.546729	klhl3	721	513	428	501	349	430	295	353	304	591	26.6727	22.8359	20.5373	23.3243	15.3219	19.4732	13.585	15.7011	14.6332	21.2558
gene_ENSTNIG00000019470	-0.751855	0.0503917	0.546729	-	19	16	19	10	17	19	16	27	38	37	4.01942	4.07285	5.21351	2.66225	4.2679	4.9204	4.21343	6.86747	10.4599	7.60975
gene_ENSTNIG00000012020	-1.05262	0.0504096	0.546729	CACNA1D	8	4	5	8	15	7	22	15	15	23	0.093668	0.0563546	0.0759342	0.117877	0.208424	0.100331	0.320648	0.211162	0.228521	0.261811
gene_ENSTNIG00000007531	-0.851508	0.0504226	0.546729	arhgap24	36	19	18	18	12	32	27	28	15	90	1.13684	0.721972	0.737288	0.715334	0.449713	1.23704	1.06137	1.06311	0.616346	2.76312
gene_ENSTNIG00000003463	0.427256	0.0505478	0.546729	mrps9	1283	1368	1202	1353	1755	883	1028	973	611	1828	81.7425	104.876	99.3327	108.482	132.695	68.8682	81.5304	74.5344	50.6521	113.229
gene_ENSTNIG00000004209	2.3935	0.0505545	0.546729	-	10	207	94	10	116	8	3	12	0	78	0.415038	10.3378	5.06037	0.522308	5.71349	0.406457	0.154994	0.598814	0	3.14732
gene_ENSTNIG00000009422	-0.59288	0.0505683	0.546729	-	87	43	55	32	35	52	56	78	62	133	8.388	4.98857	6.87809	3.88264	4.00463	6.13732	6.72098	9.04183	7.77795	12.4666
gene_ENSTNIG00000015733	0.697114	0.0506192	0.546729	RAB28	50	43	79	47	57	56	25	25	39	26	3.99563	4.13478	8.18859	4.72663	5.40562	5.47823	2.48691	2.40203	4.05522	2.01998
gene_ENSTNIG00000001954	-0.492654	0.0506477	0.546729	slc38a2	130	100	83	80	86	87	96	97	178	220	5.52171	5.11091	4.57272	4.2762	4.33495	4.52362	5.07582	4.95364	9.8375	9.08471
gene_ENSTNIG00000009714	0.4295	0.0506955	0.546729	-	127	102	101	71	117	74	47	77	88	98	11.295	10.9157	11.6512	7.94654	12.3487	8.05656	5.20337	8.23369	10.1835	8.47356
gene_ENSTNIG00000012654	0.495362	0.0507333	0.546729	-	382	276	236	337	195	153	172	148	154	415	160.069	139.162	128.269	177.71	96.9693	78.4823	89.7176	74.5639	83.9652	169.064
gene_ENSTNIG00000019687	-0.55456	0.0507785	0.546729	stat3	89	65	30	43	70	100	66	61	62	146	6.68713	5.87667	2.92373	4.06589	6.2417	9.19784	6.17303	5.51064	6.06144	10.665
gene_ENSTNIG00000014576	-0.616703	0.0508202	0.546729	smarcc2	55	26	35	30	32	34	67	48	37	84	1.21421	0.690672	1.00222	0.83347	0.83837	0.918852	1.84124	1.27407	1.06284	1.80288
gene_ENSTNIG00000019282	0.294723	0.0508376	0.546729	plekhh1	1072	627	634	702	614	615	528	481	631	656	16.8978	11.8924	12.9625	13.9255	11.4857	11.8671	10.3603	9.11596	12.9419	10.053
gene_ENSTNIG00000018423	-1.03278	0.050903	0.546729	osbpl3b	16	10	5	4	15	13	14	20	10	47	0.397226	0.298735	0.161011	0.124973	0.441941	0.395091	0.432664	0.596995	0.323037	1.13442
gene_ENSTNIG00000000957	-1.39682	0.0509156	0.546729	uraha	7	13	6	1	6	6	14	13	5	56	1.10527	2.4699	1.22881	0.198704	1.12428	1.15973	2.7517	2.46794	1.02724	8.59636
gene_ENSTNIG00000008834	-1.19134	0.0509439	0.546729	tat	21	14	1	12	5	15	26	7	36	31	0.967399	0.776037	0.059752	0.695674	0.273345	0.84589	1.49096	0.38771	2.15786	1.38837
gene_ENSTNIG00000008796	0.525956	0.050949	0.546729	atp6v1e1a	232	392	314	233	228	252	168	178	105	302	22.2695	45.2768	39.0947	28.1459	25.9724	29.6114	20.0741	20.543	13.1143	28.183
gene_ENSTNIG00000009349	-0.424833	0.0509586	0.546729	rpl13	8490	7868	7599	8113	8629	8016	12361	11389	6138	17518	770.804	859.546	894.868	926.949	929.72	890.903	1397	1243.21	725.1	1546.25
gene_ENSTNIG00000008626	-0.950313	0.0509663	0.546729	comtd1	9	19	14	6	13	9	23	24	20	46	0.661774	1.68108	1.33525	0.555209	1.1344	0.810114	2.10523	2.12178	1.91351	3.28839
gene_ENSTNIG00000011298	0.265646	0.0510094	0.546803	-	748	565	490	566	499	432	471	447	382	638	111.634	101.464	94.8543	106.304	88.3793	78.925	87.5026	80.2093	74.181	92.5707
gene_ENSTNIG00000019819	-1.07554	0.05112	0.547037	-	17	8	10	9	3	5	19	22	17	36	3.13917	1.77756	2.39515	2.09144	0.657419	1.13024	4.36741	4.88439	4.0846	6.46288
gene_ENSTNIG00000012033	0.27228	0.0512131	0.547037	xpc	799	479	396	523	509	409	376	403	458	552	21.7895	15.7183	14.0076	17.949	16.473	13.654	12.7642	13.2138	16.2518	14.6352
gene_ENSTNIG00000003649	-0.575118	0.051226	0.547037	rasl11a	84	62	52	96	72	69	102	134	61	188	4.78306	4.24802	3.84058	6.87917	4.86536	4.80964	7.2299	9.1739	4.51951	10.4074
gene_ENSTNIG00000013693	-0.614007	0.0512709	0.547037	sqor	190	173	185	194	140	140	284	272	133	581	9.13909	10.013	11.5422	11.7433	7.99158	8.24354	17.0049	15.7304	8.32407	27.1696
gene_ENSTNIG00000008759	-0.423835	0.0512724	0.547037	SLC22A17	196	157	113	131	105	191	127	194	128	312	9.38625	9.04699	7.01909	7.89488	5.96734	11.1971	7.57086	11.1702	7.97592	14.5261
gene_ENSTNIG00000009532	0.428277	0.0512839	0.547037	cops2	1456	1412	1828	1115	1156	1401	940	802	1037	1002	57.9991	67.6804	94.4502	55.895	54.6479	68.3179	46.6115	38.4111	53.7494	38.8049
gene_ENSTNIG00000009509	-0.248681	0.0513081	0.547037	-	816	755	666	622	796	805	824	913	744	1026	32.3277	35.9915	34.2236	31.0108	37.4243	39.0407	40.6366	43.4889	38.3524	39.5176
gene_ENSTNIG00000001239	-2.68817	0.051316	1	-	1	3	0	1	0	13	0	1	16	1	0.109129	0.393941	0	0.137335	0	1.73669	0	0.131209	2.27194	0.106096
gene_ENSTNIG00000013802	-0.757352	0.0513368	0.547037	rps6ka2	56	34	49	30	49	55	45	55	37	202	1.64228	1.19979	1.86389	1.10718	1.70534	1.9745	1.64277	1.93929	1.41187	5.75928
gene_ENSTNIG00000020590	-0.991076	0.0513861	0.547037	-	6	12	16	11	5	13	28	23	13	24	2.82166	6.79053	9.75979	6.51006	2.79048	7.484	16.3914	13.0048	7.95485	10.973
gene_ENSTNIG00000009673	0.54735	0.0513934	0.547037	-	234	180	213	356	269	170	130	131	269	152	9.70573	8.98366	11.4593	18.5824	13.241	8.63173	6.71214	6.5329	14.5178	6.12935
gene_ENSTNIG00000001797	-0.650883	0.0515456	0.547901	cntfr	86	69	81	106	58	87	73	128	80	303	5.62732	5.43276	6.87471	8.72865	4.50388	6.96881	5.94609	10.0701	6.81127	19.2754
gene_ENSTNIG00000017183	0.57544	0.0515471	0.547901	ift20	1194	1043	2266	965	1230	1325	714	930	863	710	109.775	115.386	270.225	111.652	134.202	149.125	81.7151	102.803	103.239	63.4623
gene_ENSTNIG00000011735	0.283111	0.0516964	0.549027	vaspb	3574	2080	2161	2585	2780	2170	2068	1593	2206	2626	184.686	129.333	144.844	168.104	170.482	137.27	133.025	98.9729	148.326	131.926
gene_ENSTNIG00000018868	0.732155	0.0517696	0.549027	SLC4A5	39	41	28	21	29	30	9	18	20	17	0.82424	1.04266	0.767562	0.55853	0.727348	0.776151	0.236775	0.457387	0.549988	0.349298
gene_ENSTNIG00000003384	-0.462019	0.0517931	0.549027	HYKK	279	159	210	143	241	244	311	229	174	469	16.7473	11.4843	16.3503	10.8023	17.1677	17.9295	23.2384	16.5272	13.5902	27.3698
gene_ENSTNIG00000020500	1.04542	0.0517984	0.549027	-	15	28	12	13	8	5	6	11	5	10	10.4311	23.4297	10.824	11.3769	6.60216	4.25645	5.19394	9.19721	4.52424	6.76082
gene_ENSTNIG00000016230	-1.1832	0.0518666	1	tlcd1	4	3	5	4	6	5	10	8	10	18	0.337822	0.304872	0.547727	0.425134	0.60136	0.516933	1.05132	0.812345	1.09891	1.47795
gene_ENSTNIG00000007182	0.584087	0.0518761	0.549465	-	107	52	69	55	35	43	41	29	40	56	6.11936	3.57844	5.11844	3.95843	2.37545	3.01042	2.91885	1.99408	2.97658	3.11364
gene_ENSTNIG00000015230	0.383875	0.0519812	0.550192	dpp6b	155	137	156	143	189	117	102	93	141	147	4.22172	4.49	5.51123	4.90153	6.10907	3.90103	3.4583	3.04553	4.99702	3.89254
gene_ENSTNIG00000013135	-1.31926	0.0520585	0.550382	TBC1D10C	14	5	15	8	11	3	29	20	7	84	0.817837	0.351461	1.13657	0.588121	0.762582	0.214534	2.10883	1.40472	0.532073	4.77063
gene_ENSTNIG00000004828	3.31913	0.0520634	1	si_dkey-175m17.6	0	5	4	3	1	0	0	1	0	0	0	0.350521	0.302275	0.219956	0.0691403	0	0	0.0700484	0	0
gene_ENSTNIG00000010589	-0.828966	0.052072	0.550382	adgrd2	19	30	9	14	40	30	48	43	21	55	0.503651	0.956897	0.309446	0.467027	1.25832	0.973494	1.58388	1.37046	0.724319	1.41741
gene_ENSTNIG00000011934	-1.56694	0.0522229	0.551199	-	7	11	11	0	7	5	21	10	5	78	0.424471	0.802622	0.865185	0	0.503737	0.371156	1.58517	0.729075	0.394507	4.59836
gene_ENSTNIG00000016092	-0.263129	0.0522562	0.551199	skp1	1419	1244	1067	1206	1227	1390	1438	1656	1179	1650	92.5728	97.6539	90.2884	99.0117	94.9951	111.007	116.779	129.892	100.081	104.651
gene_ENSTNIG00000005944	0.622273	0.0522588	0.551199	-	699	1143	1262	819	635	587	815	538	247	855	134.39	264.426	314.714	198.158	144.884	138.154	195.053	124.364	61.7905	159.814
gene_ENSTNIG00000017800	-0.675142	0.0523347	0.551614	-	168	170	240	111	143	164	275	253	113	602	10.159	12.3697	18.8244	8.44703	10.2621	12.1401	20.7005	18.3944	8.89111	35.3914
gene_ENSTNIG00000002975	-0.322219	0.0524217	0.552146	phf14	590	470	343	467	544	642	392	594	692	661	15.3045	14.6701	11.5406	15.2449	16.7464	20.3864	12.6578	18.5258	23.3566	16.6697
gene_ENSTNIG00000001227	0.385812	0.052588	0.553512	-	294	284	168	187	223	166	110	156	170	292	28.6841	33.3412	21.2603	22.9601	25.8199	19.8262	13.3596	18.2996	21.5813	27.6971
gene_ENSTNIG00000005821	-0.390276	0.0526715	0.553556	-	167	124	96	97	113	123	131	119	195	204	5.45555	4.87429	4.0678	3.98778	4.38082	4.91885	5.32719	4.67403	8.28879	6.47903
gene_ENSTNIG00000003866	0.310775	0.0526777	0.553556	GGT7	1191	1022	647	957	924	884	592	629	845	808	39.3202	40.5997	27.706	39.7607	36.2019	35.7266	24.3293	24.9676	36.299	25.9342
gene_ENSTNIG00000014661	0.31072	0.0527022	0.553556	necap2	1576	1666	1500	1740	1566	1440	1260	1197	929	1738	135.732	172.651	167.565	188.588	160.057	151.819	135.084	123.949	104.106	145.524
gene_ENSTNIG00000016039	-0.594689	0.0528407	0.554491	cd82b	45	51	29	31	58	51	44	94	67	61	2.47817	3.37953	2.07149	2.14841	3.79054	3.43815	3.01631	6.22398	4.80095	3.26592
gene_ENSTNIG00000005432	0.459716	0.0529951	0.554491	-	79	82	71	56	85	38	46	56	57	75	19.1264	23.8884	22.2961	17.0621	24.4219	11.2622	13.8633	16.301	17.9562	17.6532
gene_ENSTNIG00000013233	0.445427	0.0530384	0.554491	cldn23a	728	724	827	632	677	496	708	535	364	490	58.1054	69.5331	85.6164	63.4805	64.1252	48.4622	70.3434	51.3406	37.8025	38.0224
gene_ENSTNIG00000010853	0.375446	0.0530845	0.554491	fam20b	1611	1300	975	1284	1211	800	691	874	780	1910	85.6168	83.1334	67.2101	85.875	76.3771	52.0463	45.7138	55.8467	53.9378	98.6859
gene_ENSTNIG00000001475	-0.775294	0.053088	0.554491	-	63	42	30	22	45	98	32	55	26	144	1.21267	0.972789	0.749012	0.53292	1.02794	2.30921	0.766754	1.27288	0.651192	2.69477
gene_ENSTNIG00000006327	-0.884162	0.0531304	0.554491	dub	39	58	66	40	23	60	76	73	23	223	1.99638	3.57252	4.38216	2.57677	1.39721	3.75981	4.8428	4.49286	1.53194	11.0979
gene_ENSTNIG00000012653	0.47148	0.0531458	0.554491	pawr	653	447	292	518	391	294	209	290	232	679	59.0396	48.6302	34.2436	58.9384	41.953	32.5397	23.5224	31.5247	27.2931	59.6841
gene_ENSTNIG00000017572	-0.59417	0.0531496	0.554491	ecm1a	20464	10246	12503	8215	15164	8717	12323	16557	20414	45572	1621.46	976.872	1284.98	819.145	1425.88	845.509	1215.45	1577.32	2104.64	3510.52
gene_ENSTNIG00000012854	-0.846844	0.0531504	0.554491	ace	215	39	229	133	126	120	144	169	455	490	3.83681	0.837461	5.30071	2.98691	2.66844	2.6215	3.19889	3.62611	10.5652	8.50132
gene_ENSTNIG00000004816	0.335744	0.0531583	0.554491	socs3b	709	483	315	523	533	412	374	314	439	438	72.1905	59.1765	41.6017	67.0152	64.4045	51.3532	47.4035	38.4402	58.1611	43.3577
gene_ENSTNIG00000007895	1.65086	0.0531781	1	gad1b	6	2	24	14	8	8	4	0	3	3	0.223865	0.089791	1.16148	0.657356	0.354226	0.365394	0.18578	0	0.145643	0.108821
gene_ENSTNIG00000006719	0.423575	0.0532588	0.554839	aldh9a1a.1	2949	2800	2839	2827	2215	1855	1869	1529	1340	3989	117.687	134.456	146.956	141.977	104.902	90.6223	92.8473	73.3643	69.5816	154.767
gene_ENSTNIG00000016801	-0.378885	0.0532874	0.554839	zgc_153681	1868	1019	674	996	1350	1253	1130	1383	1799	1888	82.2279	53.974	38.483	55.1747	70.5231	67.5196	61.9193	73.1959	103.041	80.7984
gene_ENSTNIG00000008113	-0.571492	0.0533019	0.554839	foxj2	90	79	90	145	64	126	119	146	82	251	3.95374	4.17601	5.12832	8.01626	3.33658	6.77599	6.50756	7.71154	4.68721	10.7201
gene_ENSTNIG00000002273	0.645453	0.0533781	0.55525	-	164	74	44	92	72	34	41	45	88	65	8.52859	4.63056	2.96792	6.02087	4.44346	2.16446	2.65413	2.81364	5.95458	3.28628
gene_ENSTNIG00000010591	-0.566063	0.0534559	0.555676	crb2b	151	122	114	139	104	114	114	214	123	412	2.25049	2.1879	2.2038	2.60707	1.83945	2.07989	2.115	3.83474	2.38528	5.96974
gene_ENSTNIG00000012207	-0.500447	0.0535308	0.555704	clu	2116	903	1420	980	1306	1123	1454	1635	1609	3897	94.8696	48.7155	82.5783	55.2937	69.488	61.635	81.1486	88.1356	93.8646	169.863
gene_ENSTNIG00000004542	-0.89678	0.0535321	0.555704	-	13	9	15	10	11	25	16	30	7	32	0.793456	0.660983	1.18751	0.768099	0.79676	1.86791	1.21564	2.20152	0.55592	1.89884
gene_ENSTNIG00000011172	-0.348672	0.0536613	0.555872	CAPNS1	940	762	656	700	746	834	986	1142	590	1254	57.6962	56.2785	52.2263	54.0699	54.3392	62.6645	75.3358	84.2767	47.1201	74.8299
gene_ENSTNIG00000008863	-0.464185	0.0536982	0.555872	tns1b	575	340	422	263	520	679	385	533	763	483	7.54303	5.36692	7.18053	4.34182	8.09537	10.904	6.287	8.40674	13.0238	6.16004
gene_ENSTNIG00000011168	-0.483379	0.0537397	0.555872	col1a1a	1738	1151	1532	1763	1171	1782	2034	2358	968	3357	26.317	20.9715	30.0893	33.5952	21.0426	33.0317	38.3392	42.9292	19.072	49.4193
gene_ENSTNIG00000013707	1.42471	0.05374	1	prtgb	16	13	8	10	9	4	0	10	5	1	0.309071	0.302169	0.200445	0.243095	0.206318	0.0945877	0	0.232253	0.125673	0.01878
gene_ENSTNIG00000005573	-0.376277	0.0537739	0.555872	srsf4	3579	2685	1495	2540	2729	2571	2760	3082	2710	5861	163.034	147.173	88.3333	145.609	147.528	143.369	156.506	168.8	160.628	259.565
gene_ENSTNIG00000012118	0.326079	0.0538016	0.555872	TMEM60	219	178	194	180	154	144	125	127	160	182	35.879	35.0901	41.2253	37.1113	29.9414	28.8798	25.4924	25.0162	34.1075	28.9885
gene_ENSTNIG00000015741	-0.252989	0.0538048	0.555872	smyd5	837	856	729	717	767	1023	741	956	760	1206	46.4067	57.108	52.4263	50.0279	50.4668	69.4332	51.1421	63.7287	54.8281	65.0071
gene_ENSTNIG00000006939	-0.297872	0.0538059	0.555872	-	844	900	671	729	820	817	950	1061	743	1307	55.3926	71.0756	57.1213	60.2109	63.8673	65.6399	77.6137	83.7235	63.4502	83.3956
gene_ENSTNIG00000018761	1.2015	0.0539149	1	S1PR3	13	12	19	6	8	4	3	2	8	9	0.747398	0.830152	1.41686	0.434108	0.545825	0.281517	0.214701	0.138249	0.598457	0.503048
gene_ENSTNIG00000003819	-0.665958	0.0539403	0.556879	zgc_158659	35	17	28	38	32	40	44	27	41	93	0.870586	0.508816	0.903374	1.1895	0.944602	1.21798	1.36239	0.807476	1.32697	2.24897
gene_ENSTNIG00000005866	-0.945835	0.0539982	0.557096	-	14	9	12	6	6	7	17	23	17	26	0.693303	0.536297	0.770801	0.373925	0.352616	0.424355	1.04797	1.36945	1.09541	1.25178
gene_ENSTNIG00000013627	0.379877	0.0540755	0.557107	tlr22	423	269	440	318	319	228	290	253	248	340	9.84718	7.53516	13.2859	9.31616	8.81288	6.49745	8.40378	7.08133	7.51204	7.695
gene_ENSTNIG00000013305	-0.632814	0.0540889	0.557107	SPAG1	303	175	215	142	219	667	179	187	195	414	5.95868	4.14108	5.48419	3.51426	5.11102	16.0572	4.38194	4.42152	4.98973	7.91528
gene_ENSTNIG00000004291	0.513314	0.0541099	0.557107	tjp2b	1826	1173	1014	2517	1156	812	1134	1052	729	1721	35.4614	27.4108	25.5422	61.5143	26.6421	19.304	27.414	24.5636	18.4212	32.4933
gene_ENSTNIG00000012777	-3.69832	0.0542008	1	en2a	0	0	0	0	0	1	0	2	3	7	0	0	0	0	0	0.0991589	0	0.194782	0.316192	0.551254
gene_ENSTNIG00000001724	0.50534	0.0542449	0.558105	tmem18	222	280	307	203	239	271	160	150	160	138	32.0349	48.618	57.4613	36.8642	40.9283	47.8714	28.7406	26.0246	30.0417	19.3601
gene_ENSTNIG00000017639	-1.37483	0.0542574	1	tgm1l2	2	3	3	8	5	10	20	13	4	6	0.063712	0.114996	0.123959	0.320715	0.189024	0.389967	0.793098	0.497917	0.165801	0.185824
gene_ENSTNIG00000007629	0.249191	0.0542807	0.558105	GALNT10	881	596	678	627	654	556	558	567	480	706	31.7299	25.8289	31.6729	28.4183	27.9528	24.5134	25.0168	24.5526	22.4941	24.7204
gene_ENSTNIG00000008630	-0.297381	0.0543523	0.558253	anxa11a	256	243	188	218	206	216	238	256	267	394	11.4776	13.1095	10.9329	12.3	10.9606	11.855	13.2829	13.7998	15.576	17.1738
gene_ENSTNIG00000003648	3.10562	0.0543724	1	gc2	2	0	6	6	3	0	0	2	0	0	0.0411382	0	0.160078	0.155312	0.0732304	0	0	0.0494615	0	0
gene_ENSTNIG00000005489	0.331694	0.0543874	0.558253	btbd10a	1569	1205	613	1052	1058	755	807	745	826	1145	81.206	75.0448	41.1521	68.5203	64.984	47.8353	51.9929	46.3601	55.6263	57.6141
gene_ENSTNIG00000014948	0.348554	0.0544296	0.558253	svilc	251	292	215	205	226	165	199	148	190	227	6.37432	8.92301	7.08215	6.55167	6.81121	5.12957	6.29098	4.51902	6.27839	5.6046
gene_ENSTNIG00000005533	-0.267611	0.0544679	0.558253	prpf38a	1751	1549	1222	1351	1594	1459	1833	1855	1451	2318	122.287	130.171	110.696	118.737	132.11	124.734	159.353	155.761	131.855	157.385
gene_ENSTNIG00000019661	-0.980283	0.0545183	0.558253	-	36	22	3	27	31	15	70	50	39	46	5.94259	4.36983	0.642334	5.60887	6.07282	3.03111	14.3839	9.92353	8.3767	7.38226
gene_ENSTNIG00000018165	-0.876429	0.0545417	0.558253	sdhaf3	24	21	8	5	21	17	25	23	23	57	4.1177	4.33542	1.78033	1.07957	4.27581	3.5705	5.33936	4.74454	5.1346	9.50773
gene_ENSTNIG00000005060	0.39453	0.0545538	0.558253	-	330	220	168	138	171	123	157	138	139	205	33.6007	26.9541	22.1876	17.6828	20.6626	15.3312	19.8993	16.8941	18.4155	20.293
gene_ENSTNIG00000000922	-1.57473	0.0545747	1	-	8	12	0	1	1	11	12	20	5	14	0.56231	1.01493	0	0.0884553	0.0834144	0.946487	1.04996	1.6902	0.457289	0.956692
gene_ENSTNIG00000017397	0.42062	0.0546272	0.558314	gskip	1522	2165	2337	1563	1479	1629	1180	1457	1038	1605	73.3168	125.492	146.021	94.7515	84.5498	96.0608	70.7581	84.3861	65.061	75.1661
gene_ENSTNIG00000018879	-0.258938	0.0547028	0.558314	-	4928	3766	2559	3367	4089	4222	3367	4971	4101	5384	180.57	166.044	121.622	155.258	177.806	189.378	153.576	218.998	195.523	191.795
gene_ENSTNIG00000013052	-0.353963	0.0547168	0.558314	limch1b	233	132	149	158	162	188	134	216	235	290	4.87076	3.32034	4.04011	4.15658	4.01894	4.811	3.48699	5.42897	6.3921	5.89382
gene_ENSTNIG00000001451	1.00818	0.0547321	0.558314	-	19	14	7	19	11	6	4	8	10	6	1.16292	1.03108	0.555728	1.46349	0.798998	0.449557	0.304763	0.588722	0.796402	0.357032
gene_ENSTNIG00000009270	0.632355	0.0547447	0.558314	fndc5b	55	29	59	49	32	33	28	32	22	29	6.6951	4.24777	9.31564	7.50635	4.62274	4.9175	4.24285	4.68346	3.48459	3.43203
gene_ENSTNIG00000009717	-0.304199	0.0548087	0.55859	ints9	344	380	263	330	309	356	306	364	450	544	11.3398	15.0729	11.2452	13.6898	12.0882	14.3659	12.5566	14.4268	19.3016	17.4342
gene_ENSTNIG00000005306	0.299085	0.0549093	0.559239	azin1a	593	517	460	532	610	469	405	375	490	434	28.7777	30.1898	28.9551	32.4901	35.1307	27.8619	24.4659	21.8804	30.9408	20.4762
gene_ENSTNIG00000012946	0.304078	0.0549806	0.559587	josd1	857	569	446	573	436	425	352	430	468	636	91.0908	72.7737	61.4886	76.6455	54.9966	55.2992	46.5738	54.9521	64.7253	65.7217
gene_ENSTNIG00000019483	-0.612637	0.0550794	0.560215	igfn1.1	52	42	46	67	46	67	37	82	59	162	3.20676	3.1166	3.67949	5.19967	3.36648	5.05794	2.84034	6.07994	4.73423	9.71261
gene_ENSTNIG00000003923	-0.279753	0.0551421	0.560475	ppp2r3c	529	570	461	463	462	606	519	571	474	887	25.1674	32.6306	28.4478	27.7205	26.0843	35.2932	30.7365	32.6618	29.3424	41.0264
gene_ENSTNIG00000006639	-0.347651	0.0552277	0.560937	sec22bb	806	542	433	380	491	478	612	635	764	790	80.9325	65.487	56.3952	48.0186	58.5093	58.756	76.497	76.6627	99.8196	77.1211
gene_ENSTNIG00000018429	-0.34117	0.055305	0.560937	tax1bp1b	1616	1132	673	967	1168	1126	983	1533	1272	2051	36.4386	30.7139	19.6835	27.4401	31.255	31.081	27.5918	41.5609	37.3201	44.9619
gene_ENSTNIG00000012703	0.863744	0.0553382	0.560937	-	41	40	30	52	20	11	15	11	16	54	3.37121	3.95758	3.19955	5.38075	1.95158	1.10721	1.53532	1.08747	1.71181	4.31672
gene_ENSTNIG00000012398	-0.274822	0.0553544	0.560937	larp1b	298	207	165	215	241	292	218	274	230	333	7.02482	5.87161	5.04509	6.37816	6.74204	8.42632	6.39706	7.7659	7.05475	7.6317
gene_ENSTNIG00000016922	-0.290393	0.0553732	0.560937	fastkd1	1288	846	546	790	727	987	814	1026	942	1245	33.6106	26.5644	18.4808	25.9434	22.5139	31.5293	26.4418	32.1907	31.985	31.5856
gene_ENSTNIG00000013480	0.519498	0.0554993	0.561688	crhbp	99	118	78	62	75	83	42	54	66	52	6.72013	9.63813	6.86758	5.2963	6.0417	6.89695	3.54893	4.40716	5.82936	3.43166
gene_ENSTNIG00000015591	-0.559689	0.0555217	0.561688	notch1b	80	79	32	63	72	65	60	133	79	143	0.709467	0.84302	0.368094	0.703106	0.757758	0.705654	0.662367	1.41813	0.9116	1.23292
gene_ENSTNIG00000001927	0.603012	0.0556642	0.562508	stard3nl	72	110	40	62	48	54	38	28	39	60	8.71581	16.0227	6.2806	9.44506	6.89559	8.00212	5.72616	4.07526	6.14291	7.0613
gene_ENSTNIG00000013832	1.18469	0.0556789	0.562508	si_dkey-23i12.9	14	15	23	12	4	3	8	9	4	6	2.44043	3.14628	5.20034	2.63243	0.827471	0.64017	1.73593	1.88626	0.907261	1.01683
gene_ENSTNIG00000019017	0.560825	0.0557145	0.562508	opa3	203	365	507	264	292	286	233	198	168	253	13.7511	29.7511	44.5467	22.5052	23.4736	23.7161	19.6473	16.1261	14.8076	16.6617
gene_ENSTNIG00000002449	2.10878	0.0557444	1	-	6	3	10	4	4	2	0	0	0	5	1.63421	0.983212	3.53284	1.37106	1.29292	0.666843	0	0	0	1.32399
gene_ENSTNIG00000003371	-1.82593	0.055776	1	ttpa	3	0	2	5	2	3	4	20	1	16	0.146021	0	0.126267	0.306268	0.115526	0.178752	0.242358	1.17043	0.0633326	0.757131
gene_ENSTNIG00000005491	0.421735	0.0559665	0.564443	mpdu1b	266	207	285	184	186	214	166	133	123	211	47.122	44.1246	65.4868	41.0203	39.1031	46.408	36.6063	28.328	28.3519	36.3398
gene_ENSTNIG00000001960	-0.829068	0.0560121	0.564443	-	35	16	49	21	16	22	65	50	55	48	2.27652	1.25225	4.13395	1.71894	1.23503	1.75171	5.26285	3.91017	4.65479	3.0353
gene_ENSTNIG00000015523	0.509564	0.0560183	0.564443	-	392	344	309	402	310	279	344	242	148	182	37.2991	39.3857	38.1362	48.1367	35.0049	32.4977	40.7451	27.6853	18.3235	16.8361
gene_ENSTNIG00000000827	0.531353	0.0561468	0.565112	zgc_163080	137	124	159	81	137	128	57	106	62	90	28.1619	30.6713	42.3941	20.9539	33.4209	32.2098	14.5855	26.1981	16.5832	17.9863
gene_ENSTNIG00000002107	0.343713	0.0561595	0.565112	ZHX1	613	422	321	513	423	305	299	279	341	594	16.8862	13.9879	11.4694	17.7839	13.8282	10.2851	10.2529	9.24055	12.2225	15.908
gene_ENSTNIG00000008455	0.264527	0.0562547	0.565393	ptpn9a	1039	766	636	811	833	553	683	646	685	768	38.6336	34.2726	30.6742	37.9498	36.7579	25.1716	31.6137	28.8805	33.1417	27.7632
gene_ENSTNIG00000014488	-0.43512	0.0562623	0.565393	pudp	190	175	132	197	159	196	284	262	157	230	17.6171	19.5248	15.8752	22.9871	17.4957	22.247	32.7796	29.2081	18.9415	20.7332
gene_ENSTNIG00000014789	-1.1123	0.0563392	0.56579	tnfrsf1b	10	6	3	15	10	7	19	10	16	47	0.461642	0.333292	0.179636	0.871435	0.547849	0.395585	1.09185	0.555045	0.961081	2.10941
gene_ENSTNIG00000011387	-0.53147	0.0563856	0.565879	ldha	330	188	225	126	147	180	187	274	286	566	10.9947	7.53695	9.72341	5.28297	5.81223	7.3414	7.75562	10.976	12.3985	18.3335
gene_ENSTNIG00000003890	3.05458	0.0564425	1	trpm3	1	1	0	21	11	0	0	0	0	5	0.0125878	0.0151467	0	0.332666	0.164323	0	0	0	0	0.0611897
gene_ENSTNIG00000019068	0.547371	0.0564484	0.566133	-	336	196	116	81	245	120	119	105	106	197	46.6323	32.732	20.882	14.1472	40.3524	20.3876	20.5589	17.521	19.142	26.5811
gene_ENSTNIG00000000602	0.480802	0.0565069	0.566344	-	601	846	1069	711	840	847	576	496	407	647	52.8044	89.4406	121.826	78.6147	87.5852	91.0994	62.9975	52.3962	46.5291	55.266
gene_ENSTNIG00000014578	0.29165	0.0566113	0.566974	tsfm	1806	1689	1814	1345	1501	1372	1373	1182	1136	1592	104.197	117.256	135.751	97.6561	102.772	96.9012	98.6086	81.9934	85.2809	89.2977
gene_ENSTNIG00000009511	2.20636	0.0566505	0.566974	hdc	5	85	8	0	1	2	7	5	0	8	0.224172	4.58562	0.46523	0	0.0532067	0.109768	0.390674	0.269528	0	0.348706
gene_ENSTNIG00000010253	0.826382	0.0566824	0.566974	-	55	50	56	205	53	41	47	59	36	60	3.69884	4.04614	4.88491	17.3498	4.22994	3.37538	3.93464	4.77064	3.15021	3.92294
gene_ENSTNIG00000018219	0.711973	0.0568232	0.568007	msx2b	61	105	66	75	36	28	56	29	27	75	5.11215	10.5884	7.17438	7.90995	3.5804	2.87256	5.84208	2.9221	2.94424	6.11074
gene_ENSTNIG00000011234	0.338467	0.0569087	0.568208	eif4h	1455	1271	1427	1318	1083	1027	1116	815	791	1496	120.09	126.229	152.769	136.898	106.079	103.765	114.66	80.8767	84.9483	120.042
gene_ENSTNIG00000018430	-0.513914	0.0569712	0.568208	jazf1b	68	46	36	52	73	65	65	72	53	143	6.07249	4.94292	4.16991	5.84385	7.73635	7.10571	7.22564	7.73059	6.1584	12.4151
gene_ENSTNIG00000017335	-0.224187	0.0569767	0.568208	tpp1	753	726	597	659	689	826	679	705	699	1121	30.6682	35.5794	31.538	33.7767	33.3019	41.1823	34.4246	34.5227	37.0429	44.3872
gene_ENSTNIG00000002940	0.300444	0.0569939	0.568208	selenbp1	2967	2997	2796	2737	2517	2121	2239	2555	2101	2241	131.848	160.255	161.161	153.063	132.738	115.381	123.856	136.512	121.483	96.818
gene_ENSTNIG00000013253	3.29268	0.056994	1	ugt1a1	0	2	1	6	4	1	0	0	0	0	0	0.0993143	0.0535279	0.311604	0.195898	0.0505184	0	0	0	0
gene_ENSTNIG00000011936	0.385805	0.0570616	0.568284	sumo2b	2169	1580	2583	1656	1781	2001	1207	1256	1255	1871	406.259	356.097	627.529	390.339	395.879	458.804	281.421	282.85	305.859	340.703
gene_ENSTNIG00000009084	0.437094	0.0570767	0.568284	-	122	101	78	91	129	68	68	103	63	75	6.83373	6.8075	5.66707	6.41472	8.57518	4.66276	4.74146	6.93678	4.5917	4.0843
gene_ENSTNIG00000012471	1.28228	0.0570847	1	tcf15	17	7	9	6	10	4	0	4	6	6	2.01316	0.997461	1.38242	0.894168	1.40535	0.579864	0	0.569524	0.924518	0.690779
gene_ENSTNIG00000006929	-0.761956	0.0571723	0.568586	pcdh7b	22	21	25	19	15	23	29	31	19	80	0.466615	0.535949	0.687769	0.50714	0.377557	0.597173	0.765666	0.790534	0.524354	1.64962
gene_ENSTNIG00000008190	0.381548	0.0571865	0.568586	eya3	1013	585	364	485	526	405	351	351	535	568	56.0223	38.9292	26.1107	33.7545	34.5217	27.4184	24.1637	23.3389	38.4981	30.5392
gene_ENSTNIG00000005325	-0.434115	0.0572199	0.568586	bcr	71	48	37	55	63	69	50	73	82	93	1.85202	1.5066	1.25186	1.80546	1.95022	2.2033	1.62354	2.28946	2.78315	2.35846
gene_ENSTNIG00000003568	2.30168	0.0572702	1	-	13	5	2	1	7	0	2	3	0	0	0.442599	0.204836	0.088321	0.0428455	0.282827	0	0.0847623	0.122804	0	0
gene_ENSTNIG00000006927	0.583125	0.0572874	0.568882	bcat1	105	308	203	169	172	132	128	136	80	184	5.94259	20.9752	14.9022	12.0368	11.5524	9.14528	9.01783	9.2544	5.8913	10.1242
gene_ENSTNIG00000000509	-4.02143	0.057341	1	tlcd5b	0	0	0	0	0	2	3	9	0	0	0	0	0	0	0	0.215982	0.329441	0.954587	0	0
gene_ENSTNIG00000016633	-0.307423	0.0574093	0.569359	mgme1	1658	1551	1173	1414	1287	1524	1904	1822	1241	2201	105.02	118.214	96.3726	112.714	96.7438	118.171	150.128	138.759	102.281	135.54
gene_ENSTNIG00000001645	-0.511499	0.0574108	0.569359	lcp2a	67	79	80	63	62	60	84	100	91	182	2.85694	4.05342	4.42469	3.38069	3.13743	3.13195	4.45873	5.12683	5.04897	7.54495
gene_ENSTNIG00000008647	2.71702	0.0574918	1	lrit1a	8	2	0	6	5	2	0	1	0	0	0.276692	0.0832349	0	0.261154	0.205226	0.0846785	0	0.0415843	0	0
gene_ENSTNIG00000012591	0.900279	0.0576137	0.570391	asic1a	27	43	86	86	40	12	18	50	28	54	1.23596	2.36852	5.10629	4.95424	2.17298	0.672447	1.0257	2.7519	1.66776	2.40321
gene_ENSTNIG00000004090	3.54616	0.0576455	1	sez6l2	0	4	8	0	3	1	0	0	0	0	0	0.139463	0.300667	0	0.103159	0.0354704	0	0	0	0
gene_ENSTNIG00000009105	-0.736333	0.0576458	0.570391	aplnrb	63	41	25	23	38	33	28	66	52	145	3.84521	3.01114	1.97918	1.76663	2.75244	2.46564	2.12737	4.84335	4.12969	8.6041
gene_ENSTNIG00000006579	0.599679	0.0577173	0.570391	bco1l	110	151	163	196	109	88	61	126	55	179	3.87421	6.39935	7.44637	8.6873	4.55588	3.79411	2.6744	5.33561	2.52051	6.12917
gene_ENSTNIG00000002550	0.47978	0.0577742	0.570391	kifc3	1049	496	316	440	546	474	381	303	443	309	40.5269	23.0578	15.8351	21.3924	25.0332	22.4173	18.3231	14.0745	22.2693	11.6061
gene_ENSTNIG00000009564	-0.381006	0.0577829	0.570391	cln6a	350	332	195	283	348	300	288	476	310	600	23.8323	27.2022	17.2226	24.2506	28.1211	25.0066	24.4115	38.9697	27.4659	39.7198
gene_ENSTNIG00000005674	0.431659	0.0578427	0.570391	mrps18c	676	889	990	601	741	696	648	495	479	577	69.5892	110.12	132.189	77.8588	90.525	87.7083	83.0377	61.2665	64.1601	57.7469
gene_ENSTNIG00000008281	0.446803	0.0579186	0.570391	-	167	218	188	123	164	126	108	85	160	156	19.8844	31.2335	29.0349	18.4306	23.1737	18.3655	16.0076	12.1685	24.7885	18.0584
gene_ENSTNIG00000014785	-0.582981	0.0579281	0.570391	EMP3	102	84	97	69	45	87	89	126	74	242	6.26065	6.20393	7.72249	5.32975	3.27784	6.53694	6.80009	9.29848	5.90997	14.4408
gene_ENSTNIG00000001026	-0.61385	0.0579432	0.570391	-	54	43	20	28	45	40	39	57	44	114	4.80259	4.6017	2.30716	3.13385	4.74952	4.3549	4.31769	6.09507	5.09177	9.85699
gene_ENSTNIG00000004658	0.919974	0.0579837	0.570391	-	62	41	84	96	26	54	11	46	12	49	5.89934	4.69423	10.3671	11.4953	2.9359	6.28988	1.3029	5.2625	1.48569	4.5328
gene_ENSTNIG00000002414	0.682489	0.0579873	0.570391	galm	100	136	225	88	64	64	95	65	65	105	12.0384	19.7004	35.1332	13.3318	9.14333	9.4316	14.2363	9.40816	10.1816	12.289
gene_ENSTNIG00000003286	-1.06006	0.0579945	0.570391	rasal3	31	44	32	17	26	38	26	61	10	214	1.093	1.86672	1.46344	0.754304	1.0879	1.64013	1.14114	2.5859	0.458769	7.33552
gene_ENSTNIG00000001323	0.381253	0.0580059	0.570391	C7orf25	2043	2202	1893	1953	1540	1263	1559	1138	1081	2532	115.326	149.57	138.604	138.74	103.166	87.277	109.55	77.2369	79.4	138.958
gene_ENSTNIG00000013080	0.410663	0.0580801	0.570749	xxylt1	195	214	178	138	117	132	104	113	101	193	22.9673	30.329	27.1933	20.4547	16.3537	19.0321	15.248	16.0021	15.4786	22.0999
gene_ENSTNIG00000000398	-1.31238	0.0581319	0.570887	cxcr1	5	28	3	6	6	15	24	25	4	58	0.301794	2.03361	0.23487	0.455753	0.429781	1.10833	1.80325	1.81427	0.314148	3.40351
gene_ENSTNIG00000007499	-1.36617	0.0581649	1	ptges	5	3	4	1	5	3	8	6	8	23	0.345135	0.249177	0.358134	0.0868674	0.409585	0.253499	0.687407	0.497958	0.718528	1.54349
gene_ENSTNIG00000015806	0.318229	0.0581743	0.570932	bri3bp	376	266	274	229	260	256	215	159	216	268	33.1695	28.2358	31.3522	25.4228	27.2195	27.6457	23.6099	16.8644	24.7936	22.9849
gene_ENSTNIG00000002400	0.376661	0.0582668	0.571082	-	408	290	275	316	225	253	144	190	216	383	49.1167	42.0083	42.9406	47.8734	32.1445	37.2843	21.5793	27.5008	33.8343	44.8256
gene_ENSTNIG00000007698	-0.747358	0.058334	0.571082	aadac	40	24	11	17	27	19	34	40	28	78	2.12581	1.53477	0.758268	1.13697	1.70288	1.2361	2.2493	2.55591	1.93623	4.03011
gene_ENSTNIG00000010447	0.239851	0.0583395	0.571082	gipc1	1885	1492	1167	1410	1369	1363	943	1050	1338	1442	122.242	116.425	98.1625	115.071	105.358	108.203	76.1246	81.8691	112.901	90.9142
gene_ENSTNIG00000013129	-0.26886	0.0583518	0.571082	med19a	1171	790	746	850	907	874	886	1234	887	1474	90.4806	73.4503	74.7659	82.6524	83.1689	82.6697	85.2192	114.64	89.1778	110.727
gene_ENSTNIG00000019006	-1.44046	0.0583787	0.571082	CLDN4	16	9	8	5	2	12	11	2	11	83	1.85443	1.25516	1.20267	0.729286	0.27509	1.70258	1.58704	0.278703	1.65889	9.35246
gene_ENSTNIG00000013740	-0.593909	0.0585309	0.571361	RPL27A	7250	7324	7620	6945	6567	5663	15894	10106	4484	18643	871.18	1058.98	1187.66	1050.22	936.467	833.015	2377.43	1460.06	701.084	2177.93
gene_ENSTNIG00000006767	1.23529	0.0585312	0.571361	-	179	371	87	209	188	37	27	158	25	223	7.69294	19.1859	4.84981	11.3038	9.58855	1.9466	1.44447	8.1643	1.39802	9.31757
gene_ENSTNIG00000002796	0.744241	0.0585828	0.571361	cldn15la	38	35	22	20	45	19	11	31	17	15	4.24616	4.70597	3.18861	2.81243	5.96734	2.59898	1.53007	4.16483	2.4717	1.62953
gene_ENSTNIG00000003901	-0.626699	0.0585945	0.571361	-	52	70	72	61	53	71	73	90	52	222	2.41418	3.9105	4.33576	3.56397	2.9201	4.03516	4.21885	5.02379	3.14126	10.0202
gene_ENSTNIG00000013262	1.07064	0.0585962	0.571361	hs6st3a	16	16	55	38	32	11	5	11	11	47	0.846195	1.01821	3.77294	2.52914	2.00843	0.712163	0.329174	0.699464	0.756968	2.41661
gene_ENSTNIG00000001564	1.04885	0.0586921	0.571585	PAQR9	18	33	32	27	19	6	5	4	19	34	1.55024	3.41987	3.57473	2.92637	1.94194	0.632579	0.536046	0.414199	2.12919	2.84685
gene_ENSTNIG00000004577	0.439754	0.0587098	0.571585	mos	3449	4353	4205	3817	3078	2479	3087	2774	1542	4430	223.667	339.676	353.705	311.508	236.882	196.798	249.201	216.29	130.115	279.299
gene_ENSTNIG00000002811	-2.32005	0.0587282	1	TNNI2	2	0	1	0	1	2	4	8	1	4	0.1382	0	0.0896281	0	0.0820036	0.169178	0.344067	0.664646	0.0899109	0.268717
gene_ENSTNIG00000000433	-0.518989	0.0587328	0.571585	-	139	112	152	133	125	146	178	215	92	349	10.6646	10.3399	15.1265	12.8416	11.3814	13.7126	17.0002	19.8331	9.18442	26.0323
gene_ENSTNIG00000004664	-3.94327	0.0587739	1	slc7a9	0	0	0	0	0	4	6	0	0	4	0	0	0	0	0	0.221206	0.337409	0	0	0.175678
gene_ENSTNIG00000016612	-0.265051	0.058781	0.571686	sft2d1	768	804	736	656	804	989	736	970	793	1048	103.94	130.932	129.201	111.728	129.132	163.853	123.995	157.84	139.646	137.893
gene_ENSTNIG00000006968	0.54036	0.0588454	0.571944	dipk1aa	807	591	482	1015	403	378	512	449	233	719	40.9887	36.1199	31.7544	64.8776	24.2913	23.5027	32.3717	27.4195	15.3986	35.504
gene_ENSTNIG00000001071	0.357962	0.0591135	0.57418	commd5	1510	1849	1888	1664	1523	1622	1293	1063	1021	1697	122.617	180.667	198.857	170.045	146.767	161.235	130.7	103.784	107.878	133.972
gene_ENSTNIG00000016348	-0.237529	0.0592247	0.574855	zc3h14	2275	1977	1503	1667	1991	2573	1671	2239	2055	2437	72.156	75.4511	61.8324	66.5372	74.9407	99.9003	65.9739	85.3822	84.8081	75.1458
gene_ENSTNIG00000014650	0.424586	0.0592704	0.574855	nuak2	696	427	422	559	586	476	296	285	553	344	26.7469	19.7452	21.035	27.0343	26.725	22.3928	14.1599	13.1684	27.6519	12.8523
gene_ENSTNIG00000010406	0.357192	0.05933	0.574855	pot1	1305	1572	954	1126	1169	902	939	875	615	1512	44.9215	65.1125	42.595	48.7776	47.7544	38.009	40.236	36.2138	27.5457	50.6004
gene_ENSTNIG00000018095	0.500946	0.0593805	0.574855	lrp8	180	109	94	183	205	81	133	96	111	108	4.48241	3.26614	3.03622	5.73494	6.05827	2.46923	4.12284	2.87431	3.59664	2.6147
gene_ENSTNIG00000014956	0.34484	0.0594404	0.574855	rfc2	1725	1613	1356	1580	1085	924	1043	1165	885	1875	90.2808	101.58	92.0518	104.064	67.3894	59.199	67.951	73.3086	60.2676	95.4038
gene_ENSTNIG00000002507	0.586038	0.0594948	0.574855	taf1b	199	339	145	216	141	105	154	129	72	249	7.66098	15.7036	7.24045	10.4646	6.44178	4.94831	7.38001	5.97095	3.6066	9.31941
gene_ENSTNIG00000011532	0.523335	0.0594962	0.574855	hspe1	2708	2993	4377	2625	2419	2117	2319	2111	973	3396	312.753	415.937	655.685	381.522	331.546	299.302	333.394	293.132	146.218	381.31
gene_ENSTNIG00000015252	0.426871	0.0595123	0.574855	mrps14	1334	1109	1513	766	974	1211	596	780	684	1014	209.117	209.186	307.637	151.112	181.195	232.388	116.301	147.011	139.516	154.536
gene_ENSTNIG00000001741	-1.29173	0.0595255	0.574855	impad1	21	33	30	10	4	15	21	12	35	194	1.29994	2.45803	2.40875	0.77901	0.293846	1.13666	1.61819	0.893117	2.81908	11.6752
gene_ENSTNIG00000012399	0.345099	0.0596155	0.575172	pgrmc2	2660	1703	1225	2111	1462	1391	1124	1163	1234	2324	291.257	224.377	173.979	290.885	189.975	186.448	153.203	153.108	175.81	247.394
gene_ENSTNIG00000015846	0.5052	0.0596344	0.575172	ank1a	329	265	306	158	538	210	160	202	230	334	3.75918	3.64343	4.53508	2.27192	7.29516	2.93733	2.27574	2.77505	3.41947	3.71024
gene_ENSTNIG00000020465	2.16628	0.0596446	1	U6	6	2	6	3	17	2	5	0	0	0	3.70011	1.48409	4.79933	2.32821	12.4413	1.50983	3.83829	0	0	0
gene_ENSTNIG00000009949	-1.91618	0.0597312	1	rab38b	1	5	2	3	0	2	8	5	1	31	0.0994955	0.598607	0.258107	0.375632	0	0.243596	0.990829	0.59813	0.129461	2.99863
gene_ENSTNIG00000000045	-1.1328	0.0597709	0.575925	-	15	5	6	11	8	12	3	18	18	53	2.70118	1.08343	1.40146	2.49283	1.70965	2.64533	0.672494	3.89724	4.21764	9.27889
gene_ENSTNIG00000019514	0.637648	0.0598323	0.575925	-	72	51	31	44	41	35	16	16	44	41	11.206	9.5512	6.25817	8.61808	7.57284	6.66843	3.09988	2.99407	8.9106	6.20385
gene_ENSTNIG00000014496	0.462837	0.0598459	0.575925	-	433	328	548	502	417	334	402	280	313	269	26.2566	23.9327	43.1019	38.3082	30.0083	24.7932	30.3446	20.4141	24.6961	15.8584
gene_ENSTNIG00000018108	0.50188	0.0598651	0.575925	ak4	204	109	146	107	109	132	97	55	66	122	19.6684	12.6454	18.2582	12.9826	12.4716	15.5794	11.6417	6.37565	8.27976	11.4356
gene_ENSTNIG00000006611	-0.668076	0.0599834	0.576571	ENDOV	27	33	12	36	38	53	45	28	34	75	2.47192	3.6354	1.42501	4.14774	4.12866	5.93995	5.12848	3.08213	4.05027	6.6756
gene_ENSTNIG00000019274	1.33912	0.0600405	0.576571	tmem229b	18	7	17	6	17	3	7	6	8	0	2.54683	1.19177	3.11991	1.06836	2.85451	0.519618	1.23291	1.02071	1.47283	0
gene_ENSTNIG00000011845	-0.217063	0.0600467	0.576571	tubgcp2	1296	1255	907	1111	1132	1305	1107	1399	1164	1626	31.981	37.2648	29.0309	34.5016	33.1504	39.4215	34.0048	41.5075	37.3744	39.0091
gene_ENSTNIG00000001826	0.53076	0.060133	0.577032	psmb6	823	727	627	869	493	334	479	405	266	1075	95.05	101.031	93.9261	126.302	67.5701	47.221	68.8641	56.238	39.9732	120.703
gene_ENSTNIG00000013687	-1.14289	0.0602325	0.577467	SPI1	7	8	4	10	17	5	17	19	11	56	0.617517	0.849198	0.457696	1.11017	1.77973	0.539954	1.86683	2.01524	1.26264	4.80283
gene_ENSTNIG00000019119	-0.914612	0.0602666	0.577467	entpd3	27	21	20	3	22	23	22	36	20	80	1.21053	1.13292	1.16307	0.169266	1.17055	1.26234	1.22783	1.9406	1.16674	3.48706
gene_ENSTNIG00000019009	-0.532365	0.0605499	0.577467	tgfb1a	62	37	29	39	32	38	52	66	42	87	3.52728	2.5329	2.14	2.79223	2.1605	2.64648	3.68262	4.51456	3.10909	4.81201
gene_ENSTNIG00000018794	0.662573	0.0606029	0.577467	otog	77	127	43	56	67	62	27	51	56	32	0.59454	1.17995	0.430651	0.544148	0.613933	0.586028	0.259513	0.47346	0.562617	0.240214
gene_ENSTNIG00000018105	-0.498741	0.0606525	0.577467	ror1	131	76	53	57	67	70	94	78	113	181	3.03555	2.11908	1.59297	1.66218	1.84245	1.98564	2.71143	2.17312	3.40705	4.07758
gene_ENSTNIG00000010562	-0.648818	0.0606733	0.577467	bdh2	68	64	83	49	59	61	85	124	46	215	5.24801	5.94338	8.30864	4.75904	5.40372	5.76304	8.166	11.5061	4.61932	16.1318
gene_ENSTNIG00000010216	-1.36337	0.0606752	0.577467	JUP	11	5	37	1	11	56	7	17	62	34	0.320006	0.175027	1.39616	0.0366103	0.379764	1.9943	0.253495	0.594617	2.34689	0.961618
gene_ENSTNIG00000003777	-1.0853	0.0606941	0.577467	lcp1	314	340	406	263	189	307	387	510	187	2233	9.94945	12.9633	16.6864	10.4873	7.10701	11.9081	15.2646	19.4295	7.70985	68.7886
gene_ENSTNIG00000010137	-0.190393	0.0607632	0.577467	-	2243	1618	1399	1686	1865	1917	1720	1982	1725	2650	133.901	116.226	108.327	126.663	132.126	140.092	127.817	142.259	133.992	153.801
gene_ENSTNIG00000002446	0.342276	0.060796	0.577467	zgc_55558	1395	1030	854	1235	1122	1151	673	590	770	1301	198.669	176.507	157.754	221.341	189.629	200.663	119.31	101.025	142.686	180.132
gene_ENSTNIG00000009601	-0.372744	0.0608367	0.577467	apip	476	573	605	514	485	594	782	687	523	885	32.1773	46.6085	53.0474	43.7264	38.9081	49.1547	65.8043	55.8369	46.0022	58.1626
gene_ENSTNIG00000012374	-0.814961	0.0608399	0.577467	SGPP1	145	29	65	62	40	94	163	103	31	190	8.12205	1.95463	4.72256	4.37047	2.65897	6.44558	11.3656	6.93678	2.25941	10.3469
gene_ENSTNIG00000004460	-0.412956	0.0608559	0.577467	lrp2a	263	217	219	194	355	334	180	389	331	441	1.23372	1.22487	1.33252	1.14525	1.97627	1.91798	1.05109	2.19399	2.02034	2.01122
gene_ENSTNIG00000018276	-0.272038	0.0609228	0.577467	capza1a	249	168	161	182	201	251	202	210	227	253	20.6296	16.7482	17.3015	18.9759	19.7626	25.4567	20.8328	20.9186	24.471	20.3784
gene_ENSTNIG00000011108	0.554338	0.0609772	0.577467	LYAR	1249	1866	2964	1227	1415	1673	1134	1013	1117	1135	58.0692	104.391	178.743	71.7904	78.072	95.2173	65.6299	56.6259	67.5727	51.3024
gene_ENSTNIG00000006219	-0.41535	0.0610011	0.577467	thsd7aa	92	49	76	62	59	93	73	73	94	117	1.26795	0.812606	1.35861	1.07534	0.964991	1.56904	1.2524	1.20965	1.68569	1.56769
gene_ENSTNIG00000018818	-0.423243	0.0610112	0.577467	cacna1ib	60	59	42	48	54	69	58	83	66	72	1.00054	1.18387	0.908444	1.00731	1.06864	1.40854	1.20397	1.66411	1.43206	1.16728
gene_ENSTNIG00000002846	0.476378	0.0610791	0.577467	egln3	684	548	600	799	590	464	529	304	255	829	52.0513	50.1793	59.2234	76.5175	53.2823	43.2245	50.1114	27.8145	25.2494	61.3322
gene_ENSTNIG00000015836	-0.378078	0.0611304	0.577467	mob1a	246	190	166	190	221	290	146	225	337	315	24.5882	22.8514	21.5211	23.8992	26.2143	35.4834	18.1656	27.0393	43.8284	30.6097
gene_ENSTNIG00000006708	-0.756777	0.0611405	0.577467	itgb2	41	37	28	33	43	18	59	39	60	143	1.17087	1.27143	1.03716	1.18597	1.45729	0.629263	2.09739	1.33909	2.22951	3.97024
gene_ENSTNIG00000016058	-0.420618	0.0612135	0.577467	met	167	90	104	95	93	119	91	136	186	197	2.63303	1.70746	2.12686	1.88496	1.74011	2.2968	1.78602	2.57811	3.81581	3.0197
gene_ENSTNIG00000007445	0.412616	0.0612224	0.577467	zgc_65997	333	292	413	279	330	320	218	208	162	359	27.589	29.11	44.3821	29.0894	32.446	32.4547	22.483	20.7194	17.4639	28.9164
gene_ENSTNIG00000014655	0.387781	0.0612274	0.577467	ssu72	1363	1518	1910	1244	1533	1585	984	999	1053	1227	115.861	155.268	210.592	133.076	154.646	164.933	104.122	102.101	116.468	101.402
gene_ENSTNIG00000003290	0.239366	0.0612386	0.577467	zgc_112083	1623	1496	1276	1378	1278	1294	876	1155	1020	1695	69.8901	77.517	71.2712	74.6766	65.3105	68.2131	46.9576	59.8	57.152	70.9618
gene_ENSTNIG00000013156	-1.01865	0.0612634	0.577467	ZCCHC24	36	6	32	8	9	15	26	28	43	76	3.39577	0.681012	3.91518	0.94965	1.00747	1.73206	3.05291	3.17553	5.27763	6.96959
gene_ENSTNIG00000018599	-0.284013	0.061274	0.577467	zc3h7a	997	560	571	679	662	781	777	799	901	846	22.5588	15.2468	16.7581	19.3343	17.776	21.6326	21.885	21.7365	26.5265	18.6101
gene_ENSTNIG00000016664	-0.507515	0.0612899	0.577467	-	4984	4663	3995	2983	3856	3906	3661	5020	4043	14159	170.664	192.131	177.438	128.545	156.695	163.731	156.051	206.676	180.136	471.361
gene_ENSTNIG00000006159	0.410173	0.0613598	0.577467	tbc1d17	1368	1392	1161	1127	1000	725	756	881	570	1784	40.4817	49.5656	44.5627	41.9696	35.1179	26.2632	27.8484	31.3452	21.9474	51.3247
gene_ENSTNIG00000020525	3.22373	0.0614875	1	-	3	3	0	6	1	1	0	0	0	0	2.22847	2.68149	0	5.60887	0.881539	0.909332	0	0	0	0
gene_ENSTNIG00000008907	-0.222384	0.061506	0.577467	wdr43	3386	2257	1734	2002	2338	2694	2061	2591	2601	3527	113.158	90.7611	75.1649	84.1981	92.7256	110.213	85.7399	104.109	113.103	114.594
gene_ENSTNIG00000012817	0.504664	0.0615547	0.577467	SBK1	158	91	77	73	80	67	69	65	74	45	8.82755	6.11776	5.58007	5.13268	5.3043	4.58241	4.79885	4.36635	5.37959	2.44429
gene_ENSTNIG00000002132	0.876182	0.0615576	0.577467	-	17	22	29	37	12	7	13	12	14	20	1.60356	2.49705	3.54813	4.39213	1.3433	0.808295	1.52646	1.36094	1.7183	1.8341
gene_ENSTNIG00000007597	-0.635899	0.0615599	0.577467	-	153	153	110	206	194	330	115	146	447	225	8.79629	10.5844	8.2029	14.9044	13.2363	23.2252	8.23022	10.0921	33.4388	12.5762
gene_ENSTNIG00000008537	-0.342012	0.061583	0.577467	ncor1	716	336	365	458	550	493	443	611	610	893	6.84467	3.86498	4.52584	5.5099	6.23962	5.7693	5.27167	7.02269	7.5876	8.29945
gene_ENSTNIG00000004612	0.617421	0.0615853	0.577467	tfr2	215	136	177	100	110	61	160	84	57	102	6.45282	4.91154	6.8905	3.77702	3.91795	2.24118	5.97773	3.03119	2.22598	2.97625
gene_ENSTNIG00000015803	-0.583849	0.0615951	0.577467	bmpr1ba	482	210	453	379	409	317	380	523	462	1387	19.6677	10.3108	23.9757	19.4618	19.8055	15.8344	19.3017	25.6585	24.5292	55.0226
gene_ENSTNIG00000009847	-0.319831	0.0616086	0.577467	mtx2	305	369	310	286	306	436	403	361	329	434	27.1257	39.489	35.761	32.01	32.2967	47.4684	44.6161	38.6021	38.0726	37.5257
gene_ENSTNIG00000001344	-1.3445	0.0616431	0.577467	si_ch211-51c14.1	20	22	12	15	15	12	7	25	7	198	2.67356	3.53876	2.08069	2.52342	2.37961	1.96371	1.16483	4.01812	1.21757	25.7326
gene_ENSTNIG00000004800	-3.94234	0.0616534	1	prph2lb	0	0	0	0	0	4	0	2	0	10	0	0	0	0	0	0.298031	0	0.146358	0	0.591729
gene_ENSTNIG00000011918	-0.908535	0.0616582	0.577467	ANPEP	36	25	24	15	5	46	27	37	13	79	0.833605	0.696572	0.720834	0.437107	0.137399	1.30392	0.778264	1.03011	0.391684	1.77846
gene_ENSTNIG00000004757	0.221099	0.0616866	0.577467	arfgap2	3016	2675	2055	2394	2196	1813	1938	1937	1974	2903	121.249	129.402	107.158	121.119	104.77	89.2241	96.9856	93.6268	103.259	113.463
gene_ENSTNIG00000005577	0.717105	0.06178	0.577467	-	141	73	39	80	64	28	37	55	19	104	27.9302	17.3999	10.0204	19.9427	15.0449	6.78968	9.12351	13.0991	4.89715	20.0284
gene_ENSTNIG00000006593	0.399368	0.0617985	0.577467	-	250	166	109	204	182	173	112	94	125	180	10.032	8.01538	5.67336	10.3019	8.66711	8.49826	5.59462	4.53522	6.52668	7.02228
gene_ENSTNIG00000019251	-0.499642	0.0618414	0.577467	znf592	66	52	32	56	78	78	44	77	84	121	1.28978	1.22277	0.811127	1.37721	1.80893	1.86597	1.07036	1.8092	2.13593	2.29888
gene_ENSTNIG00000017159	0.268118	0.0618576	0.577467	aatf	2147	2063	1756	1764	1862	1673	1698	1433	1198	1918	88.7706	102.637	94.1733	91.7854	91.3633	84.6777	87.3936	71.237	64.4508	77.0981
gene_ENSTNIG00000018029	-0.645575	0.0618606	0.577467	ALOXE3	29	40	31	16	37	52	61	40	27	58	0.70367	1.16788	0.975662	0.488573	1.06544	1.54458	1.84249	1.16695	0.852451	1.36822
gene_ENSTNIG00000015398	-1.33015	0.0619408	0.577715	dnajb5	12	3	0	14	5	10	18	21	23	7	0.341202	0.102641	0	0.500952	0.168716	0.34807	0.6371	0.717913	0.850927	0.193502
gene_ENSTNIG00000010172	0.263705	0.0619737	0.577715	-	1702	1586	913	1270	1166	1086	947	974	1100	1349	56.6772	63.5506	39.4353	53.2219	46.0789	44.2705	39.2558	38.9969	47.6624	43.6736
gene_ENSTNIG00000009518	-0.274554	0.0620018	0.577715	scg3	1324	701	767	735	808	1033	841	895	1137	1230	51.7941	32.9973	38.9183	36.1841	37.511	49.4685	40.9537	42.0957	57.8745	46.7795
gene_ENSTNIG00000019797	0.873536	0.0621254	0.578509	-	170	175	23	258	101	52	88	51	46	170	18.1579	22.4918	3.18648	34.6797	12.8025	6.79919	11.7005	6.54953	6.39308	17.6532
gene_ENSTNIG00000010235	-1.50156	0.0622244	1	-	5	7	1	0	3	7	13	7	3	14	0.180676	0.304366	0.0468702	0	0.128649	0.309645	0.584761	0.304124	0.141054	0.491832
gene_ENSTNIG00000011643	0.378014	0.0622864	0.579053	mgat1a	1084	1081	769	939	936	968	697	626	759	553	53.1978	63.835	48.9505	57.992	54.5125	58.1536	42.5797	36.937	48.4664	26.3844
gene_ENSTNIG00000004656	-0.597847	0.0623204	0.579053	-	98	98	120	80	77	107	103	150	72	329	6.83684	8.22666	10.8587	7.02356	6.37493	9.13796	8.94482	12.5818	6.53576	22.3143
gene_ENSTNIG00000003928	0.53521	0.0623348	0.579053	-	91	45	107	91	82	57	45	43	68	79	3.8652	2.29991	5.89495	4.86418	4.13332	2.96375	2.37929	2.19594	3.75815	3.26224
gene_ENSTNIG00000004187	-1.27963	0.0623723	1	-	7	5	0	2	9	10	7	14	13	9	0.643572	0.553143	0	0.231402	0.981968	1.12547	0.801129	1.54757	1.55517	0.804452
gene_ENSTNIG00000019629	-0.617923	0.0623907	0.579053	-	32	32	28	38	59	68	73	55	40	48	6.0109	7.23282	6.82203	8.98279	13.1522	15.6363	17.0694	12.4215	9.77652	8.76575
gene_ENSTNIG00000015938	-0.892008	0.0623964	0.579053	itga2.2	88	27	20	19	50	42	28	35	132	131	1.61133	0.594884	0.475004	0.437817	1.08649	0.941426	0.63821	0.770533	3.14492	2.33201
gene_ENSTNIG00000001894	-0.537481	0.0624476	0.579053	pex16	125	73	46	62	70	118	62	87	72	213	9.79744	6.88484	4.67656	6.11551	6.51113	11.3219	6.04922	8.19869	7.34294	16.2308
gene_ENSTNIG00000014441	0.9912	0.0624522	0.579053	sgca	73	450	106	44	65	46	52	99	56	134	4.07855	30.2527	7.68166	3.09367	4.30975	3.14613	3.61652	6.65029	4.07104	7.27857
gene_ENSTNIG00000015427	-1.48931	0.0625119	1	-	1	2	10	2	5	13	16	3	4	25	0.0809017	0.194695	1.04936	0.203622	0.480046	1.28747	1.61132	0.291811	0.421068	1.96633
gene_ENSTNIG00000017099	-0.974652	0.0625248	0.579371	si_ch73-105b23.1	9	12	3	9	4	16	16	9	12	19	0.145479	0.233403	0.0628992	0.183079	0.0767314	0.316602	0.321946	0.174913	0.252391	0.298586
gene_ENSTNIG00000007813	-1.03724	0.0625962	0.579676	NMUR1	27	14	18	23	19	19	30	98	6	53	1.68572	1.05176	1.45768	1.80712	1.40777	1.45215	2.33157	7.35649	0.487425	3.21704
gene_ENSTNIG00000009934	0.325613	0.0627928	0.580932	trim47	2048	1309	1389	1336	1581	1462	1103	913	1366	1112	94.7451	72.8676	83.348	77.7806	86.7988	82.7962	63.5195	50.7832	82.2265	50.0138
gene_ENSTNIG00000006133	-0.771893	0.0628499	0.580932	-	88	37	25	38	61	32	56	99	46	198	7.26317	3.67463	2.67639	3.94698	5.97488	3.23318	5.75356	9.82429	4.9401	15.8879
gene_ENSTNIG00000014287	0.253537	0.0629051	0.580932	poldip2	3533	3780	3619	3293	3234	2962	2791	2830	2554	3582	144.072	185.479	191.421	168.992	156.506	147.862	141.677	138.754	135.516	142.01
gene_ENSTNIG00000003489	1.5893	0.0629332	0.580932	cntd2	74	116	35	106	107	11	0	38	23	88	9.21385	17.3794	5.65254	16.6094	15.8106	1.67663	0	5.68873	3.72625	10.6525
gene_ENSTNIG00000011520	-0.370299	0.0629608	0.580932	narf	727	634	434	625	448	599	856	716	504	995	34.0666	35.748	26.3785	36.8564	24.9131	34.3604	49.9314	40.3395	30.7298	45.329
gene_ENSTNIG00000011396	0.579976	0.0629774	0.580932	ptn	117	104	177	120	76	61	80	91	47	133	10.2659	10.9803	20.1443	13.2505	7.91374	6.55207	8.73791	9.60011	5.36593	11.3455
gene_ENSTNIG00000009333	0.425275	0.0630257	0.580932	mindy2	344	186	160	258	143	127	134	152	189	192	16.3303	10.6247	9.85193	15.4132	8.05613	7.38032	7.91853	8.67563	11.6743	8.86123
gene_ENSTNIG00000017114	-0.428536	0.0630771	0.580932	-	115	123	154	134	152	164	150	229	127	265	7.71014	9.92288	13.3922	11.306	12.0938	13.46	12.5187	18.4596	11.079	17.273
gene_ENSTNIG00000005975	0.320629	0.0630779	0.580932	UTP14C	890	706	439	671	653	484	412	408	528	871	30.782	29.3819	19.6942	29.2057	26.8025	20.4922	17.7382	16.9664	23.7616	29.2876
gene_ENSTNIG00000011094	-0.260572	0.0632015	0.581716	metap1d	541	465	374	370	451	567	446	502	384	742	27.393	28.3311	24.5629	23.5767	27.1003	35.1449	28.1114	30.5611	25.2993	36.5262
gene_ENSTNIG00000013560	0.390484	0.0633565	0.582787	ppiaa	10063	12856	11434	10868	9899	9326	10630	6408	6614	8902	999.702	1536.8	1473.36	1358.72	1167.05	1134.16	1314.56	765.399	854.952	859.783
gene_ENSTNIG00000004750	-0.401702	0.0634704	0.58328	-	138	133	104	99	109	190	152	129	91	209	14.7159	17.0659	14.3849	13.2856	13.794	24.8027	20.177	16.5394	12.6265	21.6677
gene_ENSTNIG00000013409	-0.636205	0.0635283	0.58328	ier5l	27	24	18	26	28	42	48	32	18	50	2.0357	2.17735	1.76031	2.46695	2.50532	3.87646	4.50501	2.90083	1.76586	3.66503
gene_ENSTNIG00000003945	-0.336935	0.0635465	0.58328	ctsd	5354	3822	2775	3324	4454	3604	3839	4592	4344	8740	255.462	219.436	171.742	199.594	252.205	210.508	228.019	263.434	269.695	405.432
gene_ENSTNIG00000008319	-0.214271	0.0635646	0.58328	arpc2	2479	1952	1618	2003	2334	2143	2225	2434	2107	3041	107.817	102.155	91.2756	109.63	120.466	114.095	120.461	127.278	119.236	128.583
gene_ENSTNIG00000018374	-0.444346	0.0636424	0.583311	-	616	293	316	323	369	518	488	399	696	374	34.2407	19.5974	22.7832	22.5945	24.3413	35.2474	33.7665	26.6659	50.3391	20.2112
gene_ENSTNIG00000012224	-0.328363	0.0638093	0.583311	atp6v1d	353	312	248	229	248	290	350	316	255	539	31.0149	32.9852	28.2627	25.3203	25.8585	31.1911	38.2797	33.3815	29.1522	46.0408
gene_ENSTNIG00000019626	1.71311	0.0638271	0.583311	-	12	15	141	8	199	20	19	23	10	54	0.480651	0.72295	7.32545	0.403252	9.45926	0.980652	0.947343	1.10764	0.521175	2.10281
gene_ENSTNIG00000007059	-0.389784	0.0638606	0.583311	ARHGAP9	323	342	171	217	193	226	286	322	340	441	8.41868	10.7259	5.78101	7.11769	5.96972	7.21084	9.27924	10.0907	11.5307	11.1748
gene_ENSTNIG00000006478	-1.33462	0.0639268	0.583311	mc2r	7	15	9	12	9	1	15	21	13	99	0.654621	1.68792	1.09169	1.41225	0.998825	0.11448	1.74618	2.3612	1.58187	9.00088
gene_ENSTNIG00000016315	0.314607	0.0639806	0.583311	-	3846	2525	2658	2031	2378	2264	2048	1846	2339	1978	153.484	121.251	137.587	102.001	112.622	110.603	101.74	88.5746	121.456	76.7431
gene_ENSTNIG00000008957	-0.860335	0.0639953	0.583311	glod5	50	51	24	21	28	45	107	33	17	109	7.89475	9.68962	4.91525	4.17278	5.24665	8.69796	21.0309	6.26477	3.49263	16.7322
gene_ENSTNIG00000018652	-1.60688	0.0640052	0.583311	colec12	1	3	13	0	8	39	16	10	4	10	0.0293527	0.105959	0.494946	0	0.278672	1.40136	0.58462	0.352916	0.152772	0.285369
gene_ENSTNIG00000019028	0.339531	0.064026	0.583311	gbe1a	333	309	214	363	358	272	200	260	251	249	11.0105	12.2939	9.17788	15.1045	14.0475	11.0095	8.23185	10.3361	10.7987	8.00423
gene_ENSTNIG00000019410	-0.257714	0.0640349	0.583311	bub3	1632	1657	1179	1589	1638	2044	1431	1972	1547	2205	82.956	101.349	77.7335	101.646	98.8091	127.188	90.5467	120.519	102.318	108.967
gene_ENSTNIG00000017600	-0.472807	0.0641026	0.583311	pgm5	858	416	709	471	407	607	697	1141	535	942	27.0948	15.8074	29.041	18.7179	15.2528	23.4652	27.3991	43.3218	21.983	28.9206
transcript_ENSTNIT00000004400	0.230079	0.0641157	0.583311	-	988	845	680	814	853	688	618	553	719	991	60.9859	62.7621	54.4438	63.2318	62.4852	51.9873	47.4861	41.0412	57.7479	59.4709
gene_ENSTNIG00000000115	1.1126	0.0641641	0.583311	srsf4	220	217	473	460	136	99	122	139	287	43	11.7205	13.9108	32.6852	30.8404	8.59842	6.45648	8.09076	8.90351	19.8949	2.22716
gene_ENSTNIG00000009906	-0.261475	0.0642298	0.583311	stip1	6804	5741	5524	6348	5264	6904	5803	8204	6925	7462	231.77	235.315	244.07	272.125	212.797	287.893	246.066	336.002	306.936	247.12
gene_ENSTNIG00000006173	-0.836582	0.0642925	0.583311	hormad1	26	16	22	10	21	26	20	19	23	92	1.22714	0.908672	1.34682	0.59396	1.17623	1.5022	1.17504	1.07819	1.41248	4.22148
gene_ENSTNIG00000014805	-0.570204	0.0642951	0.583311	PPARG	323	93	177	148	174	140	295	219	202	494	12.6735	4.39081	9.0081	7.30792	8.10212	6.72447	14.4086	10.3314	10.3129	18.8443
gene_ENSTNIG00000003680	-0.233041	0.0643107	0.583311	vbp1	900	760	727	828	924	947	842	1054	844	1167	56.4604	57.3697	59.1564	65.3687	68.7905	72.7256	65.7534	79.4995	68.8935	71.1754
transcript_ENSTNIT00000001279	-0.592491	0.0643396	0.583311	-	36	68	49	36	57	62	67	59	50	150	4.31001	9.7961	7.60919	5.42396	8.09853	9.08666	9.98518	8.49279	7.78898	17.4592
gene_ENSTNIG00000014688	-0.731288	0.0644077	0.583311	zgc_112265	119	162	148	100	143	101	226	310	63	467	2.80016	4.58691	4.51715	2.96125	3.99326	2.90934	6.61988	8.77043	1.92891	10.6835
gene_ENSTNIG00000014767	-0.257633	0.0644233	0.583311	nprl2	1057	1124	854	856	1065	1213	1165	1115	917	1507	46.5283	59.5356	48.7603	47.4192	55.6349	65.3641	63.8371	59.0119	52.5226	64.4932
gene_ENSTNIG00000006007	0.348382	0.0644319	0.583311	gkap1	1105	1148	1269	1047	961	1171	755	661	764	1048	63.0849	78.863	93.9704	75.2226	65.1092	81.8383	53.6556	45.3719	56.7533	58.1678
gene_ENSTNIG00000004000	-0.870143	0.0644593	0.583311	-	25	13	12	11	25	18	41	33	41	13	1.18164	0.739364	0.735689	0.654301	1.4023	1.04149	2.41232	1.87535	2.52154	0.597376
gene_ENSTNIG00000019053	-0.294784	0.0645378	0.583311	pik3c3	854	743	395	559	657	660	661	812	759	970	20.9552	21.9377	12.5718	17.2617	19.1318	19.8251	20.1902	23.9559	24.2332	23.1401
gene_ENSTNIG00000019654	-0.341457	0.0645504	0.583311	psmb7	739	782	488	735	647	659	880	910	631	1223	102.346	130.317	87.6623	128.101	106.338	111.725	151.71	151.527	113.708	164.669
gene_ENSTNIG00000017840	-0.246263	0.0645654	0.583311	cops8	1190	1070	879	846	1044	1091	1183	1265	1038	1290	128.576	139.112	123.188	115.033	133.866	144.303	159.112	164.334	145.93	135.507
gene_ENSTNIG00000011153	0.272935	0.064572	0.583311	carhsp1	1629	1704	1697	1492	1601	1330	1406	1229	1160	1608	126.167	158.805	170.48	145.423	147.154	126.1	135.555	114.446	116.901	121.079
gene_ENSTNIG00000012609	0.310951	0.0647154	0.584257	lsm14b	5487	3584	3171	3973	3452	3117	3076	2697	3620	2813	324.889	255.35	243.536	296.044	242.564	225.929	226.721	192.001	278.896	161.93
gene_ENSTNIG00000004626	0.405959	0.0648257	0.584903	-	2156	997	1054	1247	1282	970	814	764	1426	903	28.9989	16.136	18.3882	21.1075	20.4633	15.9713	13.6289	12.3552	24.9567	11.8081
gene_ENSTNIG00000007271	1.56662	0.0649223	1	ccdc3b	15	2	3	7	7	2	1	1	4	3	1.1673	0.187278	0.302815	0.685529	0.646462	0.190527	0.0968712	0.0935647	0.405027	0.22697
gene_ENSTNIG00000007023	0.408893	0.064924	0.584995	dctn1a	1347	815	475	606	749	440	460	588	459	1029	22.8943	16.6681	10.4718	12.9619	15.1076	9.15479	9.73246	12.016	10.151	17.0033
gene_ENSTNIG00000010162	-0.920106	0.0649781	0.584995	myo1f	71	56	47	51	40	36	69	66	28	354	1.39836	1.32714	1.20068	1.26407	0.934925	0.867961	1.69167	1.56289	0.717553	6.77833
gene_ENSTNIG00000010390	-1.15385	0.0650142	0.584995	rlbp1b	24	3	18	18	12	16	81	21	21	14	1.45533	0.218897	1.41576	1.3736	0.863548	1.1877	6.11421	1.53106	1.65693	0.825346
gene_ENSTNIG00000012246	-0.207883	0.0650352	0.584995	cdc40	1806	1734	1430	1557	1827	1928	1662	1933	1612	2544	67.4989	77.9824	69.3236	73.2328	81.0351	88.2109	77.3242	86.8627	78.3932	92.4388
gene_ENSTNIG00000012030	0.315176	0.065046	0.584995	dalrd3	870	669	520	565	568	513	354	384	639	655	37.7627	34.9412	29.2761	30.8625	29.2582	27.2582	19.1272	20.04	36.0894	27.6403
gene_ENSTNIG00000005346	-0.221521	0.0651433	0.584995	eftud2	2505	2079	1397	1872	1814	2057	1787	2295	2076	2976	57.0949	57.0181	41.3002	53.695	49.0662	57.3932	50.7013	62.8919	61.5675	65.9448
gene_ENSTNIG00000010320	-0.607673	0.06521	0.584995	fli1a	40	21	19	18	40	32	49	39	31	54	1.92828	1.21814	1.18803	1.09199	2.28836	1.88841	2.94043	2.26046	1.94449	2.53082
gene_ENSTNIG00000007585	-0.273049	0.0652198	0.584995	zc3hc1	1865	1919	1587	1352	1526	2162	1960	1966	1588	2203	84.4853	104.603	93.2493	77.0757	82.0375	119.893	110.526	107.08	93.6025	97.0231
gene_ENSTNIG00000005245	-0.752964	0.0652402	0.584995	pdgfd	19	13	31	19	18	27	42	33	16	55	1.32551	1.09129	2.80516	1.6681	1.49024	2.30584	3.6474	2.768	1.45239	3.73035
gene_ENSTNIG00000009375	-0.213803	0.0652741	0.584995	dennd2b	1034	875	632	730	764	844	748	910	874	1288	20.1284	20.4958	15.9577	17.8834	17.6497	20.1125	18.1257	21.2986	22.1378	24.376
gene_ENSTNIG00000006361	-0.37658	0.0653334	0.584995	rnf130	140	92	82	105	137	140	124	118	176	149	8.61732	6.81397	6.54673	8.13339	10.0074	10.5489	9.50104	8.7327	14.0959	8.91638
gene_ENSTNIG00000016519	-0.264168	0.0653379	0.584995	sufu	1501	1213	880	990	1029	1046	1219	1350	1142	1947	67.0206	65.1714	50.9656	55.629	54.5254	57.1736	67.7543	72.4743	66.3481	84.5185
gene_ENSTNIG00000007358	0.24026	0.0653394	0.584995	EIF4E3	698	513	411	524	483	399	416	448	369	569	67.0004	59.2526	51.1717	63.2982	55.0205	46.8847	49.7073	51.7038	46.0874	53.0997
gene_ENSTNIG00000017766	0.418569	0.0655785	0.58617	bet1	1125	1243	1648	954	1109	1074	868	675	666	1418	90.2326	119.964	171.449	96.2937	105.56	105.451	86.6635	65.0935	69.5056	110.572
gene_ENSTNIG00000006186	-1.14252	0.0655999	0.58617	dcst1	15	3	7	3	5	13	16	11	4	28	0.481359	0.115842	0.291368	0.121154	0.190416	0.51069	0.63915	0.424417	0.167021	0.873562
gene_ENSTNIG00000005928	-0.30738	0.0656397	0.58617	-	446	335	248	309	376	437	445	420	350	406	40.1575	36.2949	28.9634	35.013	40.1768	48.167	49.8767	45.4678	41.0048	35.5399
gene_ENSTNIG00000011269	0.289254	0.0656575	0.58617	RUNDC1	767	529	398	541	562	457	308	405	531	559	29.8439	24.7676	20.0867	26.4908	25.9508	21.7677	14.9182	18.9468	26.8837	21.1461
gene_ENSTNIG00000003079	0.333113	0.0656827	0.58617	impa1	2447	1788	1855	1635	1883	1289	1129	1658	1056	2648	154.847	136.146	152.258	130.204	141.408	99.8522	88.9339	126.147	86.9495	162.909
gene_ENSTNIG00000007477	0.26843	0.0657035	0.58617	rtkn2a	1876	1279	902	1472	1551	1246	982	999	1143	1416	79.5275	65.2414	49.5972	78.5291	78.0282	64.6605	51.8204	50.9181	63.0471	58.3587
gene_ENSTNIG00000010359	-3.29482	0.0658301	1	LYPD6	0	2	0	0	0	7	5	7	0	0	0	0.301368	0	0	0	1.07308	0.779423	1.05395	0	0
gene_ENSTNIG00000015325	0.414753	0.0658624	0.58724	MEX3D	521	378	234	460	399	335	244	219	386	267	21.5824	18.8418	12.5731	23.9805	19.6151	16.988	12.5822	10.9076	20.8058	10.753
gene_ENSTNIG00000012391	0.277621	0.0659118	0.587335	trmt61a	1204	1328	830	1075	1026	868	828	826	704	1309	90.1532	119.652	80.6119	101.298	91.1711	79.5629	77.1774	74.363	68.5902	95.2911
gene_ENSTNIG00000004997	-0.262862	0.0659599	0.587416	vps35	2382	1569	1241	1717	1806	1713	1795	2128	2242	2337	65.0409	51.5509	43.9524	59.0001	58.5218	57.2583	61.0119	69.8616	79.6553	62.0385
gene_ENSTNIG00000006138	0.465991	0.0662251	0.589416	gipc2	739	576	759	579	695	707	345	311	638	402	57.9225	54.3242	77.1633	57.111	64.6462	67.8357	33.661	29.308	65.0666	30.6328
gene_ENSTNIG00000017740	1.02107	0.0662624	0.589416	-	39	17	11	16	21	7	20	8	2	11	4.56877	2.39636	1.67145	2.35881	2.91951	1.00385	2.91655	1.1268	0.304859	1.25281
gene_ENSTNIG00000014174	-1.41707	0.066275	1	cacna1fb	5	4	0	2	6	5	16	7	8	6	0.0582607	0.0560834	0	0.0293274	0.0829684	0.0713202	0.232076	0.0980678	0.121292	0.0679697
gene_ENSTNIG00000004743	0.489199	0.0663091	0.589484	gtpbp2b	127	142	168	126	83	74	77	83	81	163	4.57652	6.15727	7.85249	5.714	3.54948	3.26437	3.45404	3.5961	3.79797	5.71054
gene_ENSTNIG00000004813	-0.522172	0.0663951	0.589703	aoc2	151	88	127	105	81	112	102	232	104	256	4.37529	3.06818	4.77309	3.82875	2.78529	3.97268	3.67904	8.0824	3.92101	7.21154
gene_ENSTNIG00000011450	0.282086	0.0664279	0.589703	PPTC7	1195	843	1030	880	786	815	576	693	854	960	87.3774	74.1698	97.6866	80.9752	68.2039	72.95	52.4275	60.9238	81.2501	68.2434
gene_ENSTNIG00000003768	-0.862262	0.0664509	0.589703	kcnj1b	6	21	7	11	17	17	20	25	15	39	0.34135	1.43759	0.516551	0.787553	1.14777	1.18395	1.41639	1.71006	1.11039	2.15711
gene_ENSTNIG00000004237	1.48655	0.0664515	1	-	9	21	5	11	4	2	3	6	6	0	0.603402	1.69415	0.434811	0.928101	0.318258	0.164146	0.250375	0.483657	0.52342	0
gene_ENSTNIG00000006961	-0.320719	0.0665584	0.58972	znf644a	346	183	142	204	224	250	231	233	275	353	7.78036	4.95157	4.1417	5.77287	5.9776	6.88177	6.46608	6.29944	8.0462	7.71714
gene_ENSTNIG00000005004	0.506525	0.0665667	0.58972	znrd1	122	191	118	135	155	83	110	145	63	102	12.0286	22.6598	15.0905	16.7505	18.136	10.0177	13.5006	17.1888	8.08222	9.77718
gene_ENSTNIG00000018352	-0.711254	0.0665699	0.58972	adam22	19	20	16	11	15	24	21	17	41	28	0.476411	0.603429	0.520372	0.347103	0.446349	0.736674	0.655469	0.512506	1.33766	0.682565
gene_ENSTNIG00000001880	2.05832	0.0665871	1	-	4	10	3	1	3	2	1	0	1	1	0.274082	0.824496	0.266629	0.08623	0.243948	0.167759	0.0852954	0	0.0891569	0.066616
gene_ENSTNIG00000003216	-1.58745	0.0665945	1	s1pr1	1	3	2	2	3	1	9	3	8	13	0.059372	0.214324	0.15402	0.149434	0.211377	0.0726805	0.665165	0.214154	0.618025	0.750383
gene_ENSTNIG00000004742	0.462569	0.066744	0.590804	tp53bp2b	173	140	119	166	130	103	99	68	68	205	3.61418	3.51933	3.2246	4.36425	3.22301	2.63413	2.57456	1.70803	1.84845	4.16366
gene_ENSTNIG00000016197	-0.357635	0.0667706	0.590804	dph1	290	237	142	161	232	258	247	274	292	240	18.3513	18.0462	11.6553	12.8213	17.4226	19.9859	19.4568	20.8469	24.0428	14.7652
gene_ENSTNIG00000008683	-0.727754	0.0668326	0.591007	crtac1b	54	73	77	69	79	72	99	88	248	63	1.89372	3.08045	3.50251	3.04516	3.2878	3.09095	4.32179	3.71046	11.3164	2.14794
gene_ENSTNIG00000008808	-0.579102	0.0669328	0.591251	-	42	38	24	34	55	82	52	42	32	81	4.25656	4.63405	3.15491	4.33637	6.61496	10.1732	6.56021	5.11777	4.21982	7.98091
gene_ENSTNIG00000017821	0.61185	0.0669385	0.591251	-	105	71	83	54	75	54	42	38	82	28	4.09284	3.33014	4.19643	2.64891	3.46938	2.57671	2.03793	1.78091	4.15895	1.06109
gene_ENSTNIG00000009941	-0.292724	0.0670895	0.592238	cfap298	392	383	393	372	402	512	481	413	466	492	16.6177	19.5367	21.6094	19.8457	20.2239	26.5699	25.3825	21.0502	25.7043	20.2772
gene_ENSTNIG00000019426	-1.74757	0.0671564	1	-	1	1	2	2	2	1	11	4	6	4	0.097565	0.117398	0.253099	0.245563	0.231568	0.119435	1.33596	0.46922	0.761693	0.379413
gene_ENSTNIG00000010951	-0.396742	0.0672051	0.592855	itpkb	67	49	60	59	65	74	60	67	86	111	3.65889	3.21987	4.25003	4.05476	4.21253	4.94701	4.07879	4.39918	6.11094	5.89326
gene_ENSTNIG00000019007	-0.549494	0.0672419	0.592855	-	1174	720	720	616	646	765	570	911	823	2914	117.884	86.9939	93.7749	77.8407	76.9796	94.0341	71.2472	109.984	107.528	284.469
gene_ENSTNIG00000018346	-0.52861	0.0672923	0.592855	ecm1b	15052	4693	6633	5792	9462	6065	7880	11557	11516	22938	476.478	178.759	272.349	230.736	355.457	235.026	310.513	439.862	474.335	705.931
gene_ENSTNIG00000016186	-1.23817	0.0673164	0.592855	arhgap32a	1012	203	146	915	259	494	734	723	2752	866	29.7986	7.1925	5.57616	33.9059	9.05047	17.8065	26.904	25.5963	105.438	24.7909
gene_ENSTNIG00000011579	0.427371	0.0674306	0.593515	mrps34	2689	3249	3672	1652	2762	2332	2335	1778	1602	2430	187.394	272.448	331.921	144.882	228.426	198.944	202.562	148.977	145.266	164.638
gene_ENSTNIG00000011919	-0.467713	0.0675822	0.594488	ANPEP	1136	914	933	1020	558	1199	1637	1360	961	943	25.6773	24.8591	27.3539	29.0141	14.9679	33.1762	46.06	36.96	28.2637	20.7224
gene_ENSTNIG00000007759	-0.574792	0.0676458	0.594488	slc1a5	441	386	308	253	451	278	366	464	374	1414	24.9805	26.3099	22.6298	18.0352	30.3176	19.2772	25.8077	31.6012	27.5657	77.8701
gene_ENSTNIG00000005190	-0.336358	0.0676592	0.594488	-	302	231	141	195	264	287	202	302	307	299	37.3888	34.4124	22.6423	30.3814	38.7877	43.4964	31.1309	44.9536	49.4547	35.9885
gene_ENSTNIG00000005500	-0.227067	0.067721	0.594685	mus81	1366	1260	864	913	1039	1274	1214	1175	1121	1490	50.7349	56.3112	41.6233	42.6742	45.796	57.9244	56.1281	52.4707	54.1747	53.8023
gene_ENSTNIG00000004467	1.64084	0.0677503	1	bco1	11	16	3	2	5	3	0	3	1	5	0.459166	0.803647	0.162429	0.105062	0.247687	0.153297	0	0.150564	0.054314	0.202911
gene_ENSTNIG00000008581	0.200419	0.0677727	0.594793	-	1681	1371	1393	1327	1494	1366	969	1195	1161	1665	63.4437	62.2625	68.1928	63.0275	66.9155	63.1114	45.525	54.2265	57.0148	61.0933
gene_ENSTNIG00000012770	-5.33409	0.0678035	1	-	0	0	0	0	0	1	0	8	0	35	0	0	0	0	0	0.102987	0	0.809208	0	2.86269
gene_ENSTNIG00000018234	0.366959	0.0678682	0.595285	znrd2	742	783	607	694	646	475	658	432	356	782	80.5705	102.306	85.4924	94.8353	83.2454	63.1397	88.9413	56.3999	50.2987	82.5538
gene_ENSTNIG00000007806	1.32644	0.0679388	0.595554	-	110	220	152	39	121	54	10	26	16	187	3.37109	8.11276	6.0421	1.50411	4.40067	2.02585	0.38149	0.958018	0.638017	5.57157
gene_ENSTNIG00000015807	0.434659	0.0679777	0.595554	WDR31	184	140	120	153	187	152	66	105	143	106	10.8948	9.97461	9.2161	11.4006	13.14	11.0174	4.86462	7.475	11.0172	6.10188
gene_ENSTNIG00000019223	-0.433144	0.0680711	0.596027	cd9a	1241	694	1049	703	981	795	1110	1202	930	2421	54.2624	36.5137	59.4935	38.6831	50.904	42.5531	60.4165	63.1909	52.9109	102.915
gene_ENSTNIG00000007515	0.499856	0.0682199	0.596827	C18orf32	359	405	636	295	440	420	269	211	335	293	105.709	143.496	242.907	109.314	153.753	151.391	98.5992	74.7	128.35	83.8768
gene_ENSTNIG00000015363	-1.05611	0.0682429	0.596827	-	28	110	38	20	30	23	196	85	29	132	2.49023	11.7718	4.3836	2.23846	3.16634	2.50407	21.6991	9.08914	3.35594	11.4134
gene_ENSTNIG00000005298	0.259601	0.0683255	0.596827	gdap2	1090	1094	874	1230	1002	835	801	909	825	1047	47.7879	57.7134	49.7014	67.8632	52.1332	44.814	43.7148	47.9157	47.063	44.6268
gene_ENSTNIG00000004770	-0.462034	0.068331	0.596827	lrp5	424	316	303	338	299	322	309	505	286	986	5.8696	5.26379	5.44066	5.8884	4.91213	5.45676	5.32484	8.40537	5.15162	13.2702
gene_ENSTNIG00000009956	-0.355087	0.0683943	0.596827	ILK	318	182	238	169	204	239	271	319	205	373	15.2959	10.5339	14.8488	10.23	11.6449	14.0729	16.2265	18.4486	12.8303	17.4428
gene_ENSTNIG00000018205	-0.214726	0.0683996	0.596827	ndfip1l	1693	1181	1062	1218	1323	1386	1248	1578	1212	2065	78.1009	65.5567	63.5462	70.7106	72.4293	78.2706	71.6669	87.5243	72.7505	92.6141
gene_ENSTNIG00000017366	1.80228	0.0686244	1	FAM181A	4	3	15	1	10	1	0	2	4	3	0.364678	0.329109	1.77381	0.114733	1.08194	0.111606	0	0.219231	0.474509	0.265907
gene_ENSTNIG00000015536	1.96235	0.0686437	1	nexn	1	4	8	3	15	3	0	2	3	0	0.0353153	0.169977	0.366453	0.133328	0.62865	0.129694	0	0.0849209	0.137854	0
gene_ENSTNIG00000013636	-0.918089	0.0686593	0.598747	unm_sa821	34	30	34	22	12	15	65	97	28	35	2.56643	2.72484	3.32886	2.08983	1.07495	1.38605	6.10758	8.80329	2.75007	2.56849
gene_ENSTNIG00000014170	0.40052	0.0687575	0.599257	hccsb	664	643	579	689	591	343	455	542	290	827	46.2737	53.9194	52.3372	60.4259	48.8775	29.2615	39.4714	45.4138	26.2965	56.0312
gene_ENSTNIG00000018638	-0.284033	0.0689465	0.600396	tcea1	1067	711	578	635	834	698	809	950	1019	1068	67.651	54.2435	47.534	50.6666	62.7526	54.1754	63.8504	72.4196	84.0657	65.8324
gene_ENSTNIG00000003020	0.341116	0.0689676	0.600396	gpr37l1a	673	472	393	542	472	326	362	354	290	708	40.1763	33.9051	30.4308	40.7185	33.4389	23.8237	26.901	25.4086	22.5262	41.0909
gene_ENSTNIG00000010048	-0.714532	0.0690185	0.600397	-	20	26	24	16	30	29	21	31	30	91	0.555855	0.869507	0.865185	0.559615	0.989483	0.986656	0.726534	1.03589	1.08489	2.45884
gene_ENSTNIG00000010302	0.284018	0.0690472	0.600397	paqr6	901	632	411	528	534	450	430	418	428	712	58.0839	49.0248	34.3668	42.8354	40.8533	35.5124	34.5068	32.3988	35.9012	44.6241
gene_ENSTNIG00000016965	1.83018	0.0692026	1	tbkbp1	4	13	8	4	3	4	0	4	1	0	0.149499	0.584643	0.387825	0.188138	0.133062	0.18301	0	0.179747	0.048631	0
gene_ENSTNIG00000020656	1.04155	0.0694677	0.602924	-	1195	1942	179	2159	1117	719	793	470	284	946	887.675	1735.82	172.467	2018.26	984.679	653.81	733.271	419.765	274.498	683.18
gene_ENSTNIG00000012306	0.327722	0.0694709	0.602924	-	2194	1827	1509	2189	1348	1453	1128	1348	1104	2327	91.8173	92.0014	81.9112	115.285	66.9473	74.4371	58.7627	67.8266	60.1162	94.6765
gene_ENSTNIG00000020513	1.15009	0.069489	0.602924	-	2202	3763	285	3786	1830	1307	959	969	296	1968	1635.7	3363.48	274.598	3539.2	1613.22	1188.5	886.768	865.431	286.096	1421.25
gene_ENSTNIG00000012990	0.708288	0.0695754	0.602924	bmper	60	32	50	66	112	45	15	59	34	44	2.03324	1.30483	2.19772	2.81461	4.50412	1.86675	0.632751	2.40387	1.49917	1.4496
gene_ENSTNIG00000011892	0.341245	0.0696049	0.602924	dnaja2a	2343	1482	1803	1717	1552	1378	1310	926	1771	1537	123.615	94.0836	123.384	114	97.1728	88.9986	86.0348	58.7396	121.577	78.8369
gene_ENSTNIG00000014915	0.511525	0.0696479	0.602924	shank1	339	169	141	175	204	192	66	113	195	131	4.28211	2.5687	2.31017	2.78186	3.05805	2.9689	1.03779	1.71617	3.205	1.60875
gene_ENSTNIG00000019295	-0.346977	0.0696828	0.602924	ahi1	1760	1274	802	1127	1171	1590	1052	1445	1997	1476	49.3559	42.9897	29.1721	39.773	38.9708	54.5833	36.7238	48.7211	72.8684	40.2412
gene_ENSTNIG00000003516	-0.400673	0.0697122	0.602924	GLIS2	113	82	59	94	69	92	84	94	101	184	6.82054	5.95556	4.61911	7.14013	4.94248	6.79774	6.31139	6.82167	7.93225	10.7973
gene_ENSTNIG00000006566	0.577212	0.0697723	0.602924	osgn1	127	53	85	105	129	62	39	49	110	70	7.26317	3.64726	6.30533	7.55701	8.75523	4.34061	2.77647	3.36931	8.18559	3.89205
gene_ENSTNIG00000016658	0.434012	0.0697798	0.602924	GNG4	113	96	68	65	59	68	57	58	44	64	32.3976	33.1187	25.2877	23.4523	20.0743	23.866	20.343	19.9933	16.4143	17.8391
gene_ENSTNIG00000013652	-0.272158	0.0698304	0.602924	ca2	2392	2112	2239	1737	2248	3006	2235	2582	2453	2552	87.3528	92.8064	106.056	79.8277	97.4243	134.382	101.601	113.369	116.56	90.6055
gene_ENSTNIG00000017392	-0.585005	0.0698374	0.602924	gstz1	77	111	58	79	72	64	181	129	85	121	6.93303	12.0261	6.77371	8.95153	7.69343	7.05421	20.2869	13.9651	9.95831	10.5919
gene_ENSTNIG00000011056	0.22119	0.0698618	0.602924	zgc_154006	1552	1429	1412	1141	1349	1195	948	1082	1150	1567	64.414	71.3656	76.0132	59.5953	66.444	60.7145	48.9781	53.9931	62.1042	63.2289
gene_ENSTNIG00000016635	-0.359249	0.0698967	0.602924	cst3	4864	3468	4204	3183	5261	5235	6422	5337	4096	5176	392.05	336.353	439.518	322.866	503.236	516.536	644.352	517.211	429.578	405.602
gene_ENSTNIG00000016465	-0.424337	0.0699619	0.603142	COL6A2	910	547	738	725	514	727	709	898	615	1821	20.0896	14.5307	21.1326	20.1422	13.4663	19.6472	19.4842	23.8358	17.6661	39.084
gene_ENSTNIG00000014095	0.537832	0.0700787	0.603765	tfap4	510	124	193	280	235	192	185	183	176	130	33.88	9.91205	16.6302	23.4083	18.5267	15.6139	15.2986	14.6166	15.2132	8.39605
gene_ENSTNIG00000009490	0.249031	0.0701652	0.603765	WHAMM	721	630	526	545	592	554	329	483	493	692	15.705	16.5125	14.8612	14.9395	15.3031	14.7723	8.9208	12.6495	13.9728	14.6544
gene_ENSTNIG00000015981	2.80585	0.0701722	1	tmem117	5	0	2	2	6	1	0	0	1	0	0.218332	0	0.113277	0.109904	0.310924	0.0534544	0	0	0.0568174	0
gene_ENSTNIG00000011376	-0.712384	0.0702114	0.603765	pamr1	115	86	35	37	49	66	46	61	134	226	3.47544	3.12737	1.37198	1.40719	1.75737	2.4417	1.73051	2.21648	5.26928	6.64017
gene_ENSTNIG00000016682	-1.01628	0.0702417	0.603765	znf366	14	3	6	11	3	14	9	18	9	25	0.445984	0.114996	0.247919	0.440983	0.113414	0.545954	0.356894	0.689424	0.373051	0.774265
gene_ENSTNIG00000006080	-0.530273	0.0702654	0.603765	tcf7l1b	113	45	60	47	78	72	62	89	84	194	4.17325	1.99975	2.87417	2.1844	3.41858	3.2551	2.85031	3.95192	4.03654	6.96555
gene_ENSTNIG00000020308	0.971928	0.0703228	0.603765	-	36	20	38	5	16	8	13	11	7	20	28.6984	19.1846	39.2921	5.01606	15.1367	7.80695	12.9004	10.5431	7.26085	15.5004
gene_ENSTNIG00000015511	-0.502684	0.0703318	0.603765	tnfaip8l1	141	86	45	64	129	133	98	110	167	123	15.4388	11.3308	6.39107	8.81886	16.7625	17.8272	13.3575	14.4814	23.7928	13.0936
gene_ENSTNIG00000007091	-1.13041	0.0703871	0.603765	bmp7a	12	5	18	10	2	13	19	22	6	50	0.610921	0.306297	1.18862	0.640681	0.120834	0.810184	1.2041	1.34663	0.397457	2.47475
gene_ENSTNIG00000011001	-1.43163	0.0703939	0.603765	NSG1	4	24	6	6	12	44	2	9	7	99	0.413725	2.98697	0.804951	0.780982	1.47295	5.5711	0.257506	1.11922	0.942073	9.95509
gene_ENSTNIG00000014693	-0.227274	0.0705182	0.604487	bap1	897	734	521	573	689	801	588	746	737	1112	26.9465	26.5323	20.3008	21.6622	24.5632	29.4563	21.9883	26.9446	28.8079	32.4768
gene_ENSTNIG00000000599	0.573404	0.0707076	0.605216	-	224	116	87	152	192	97	108	112	120	48	14.0254	8.73966	7.06568	11.9771	14.2667	7.43492	8.41777	8.43158	9.77652	2.92192
gene_ENSTNIG00000013149	-1.05738	0.0708317	0.605216	-	43	16	112	40	21	31	94	103	30	284	3.33434	1.4929	11.2649	3.90337	1.93248	2.94265	9.07349	9.60287	3.02689	21.4101
gene_ENSTNIG00000009211	-0.34324	0.0708362	0.605216	FKBP14	609	464	308	400	478	530	692	414	454	707	62.2996	57.1155	40.8682	51.4951	58.0298	66.3713	88.121	50.9203	60.4308	70.3146
gene_ENSTNIG00000012350	-3.21031	0.0708432	1	-	0	1	0	0	0	1	0	1	7	4	0	0.0659321	0	0	0	0.0670756	0	0.0658796	0.499069	0.213082
gene_ENSTNIG00000012571	0.35358	0.0708796	0.605216	-	578	421	412	515	494	339	347	331	502	329	25.3918	22.2544	23.4763	28.4716	25.7542	18.2306	18.9758	17.483	28.6949	14.0514
gene_ENSTNIG00000000669	1.30434	0.0709285	0.605216	-	17	29	44	77	75	0	42	18	5	36	2.80623	5.76023	9.4209	15.9957	14.6923	0	8.63034	3.57247	1.07394	5.77742
gene_ENSTNIG00000011019	-0.172626	0.0709387	0.605216	snd1	2241	1742	1397	1593	1709	1765	1659	1946	1846	2476	57.1337	53.4401	46.197	51.1099	51.7069	55.0848	52.6505	59.6508	61.2374	61.3705
gene_ENSTNIG00000009782	0.998179	0.0709432	0.605216	ush1ga	66	85	83	189	53	20	128	24	25	32	3.34444	5.18282	5.45536	12.0526	3.18721	1.24064	8.0741	1.46222	1.64837	1.57648
gene_ENSTNIG00000000744	-0.517769	0.0709482	0.605216	si_dkey-183c6.7	293	362	245	350	295	264	505	484	213	802	16.5683	24.6313	17.9698	24.9068	19.7965	18.2747	35.5474	32.9063	15.672	44.0903
gene_ENSTNIG00000006323	-1.1141	0.070973	0.605216	arr3a	10	14	11	6	6	9	15	8	11	69	0.477491	0.804381	0.681278	0.360541	0.339995	0.526071	0.891583	0.45928	0.683428	3.20312
gene_ENSTNIG00000013137	-0.240787	0.0710547	0.605216	RAN	8131	6358	6378	6778	7641	9611	6264	8345	8440	8690	467.058	439.456	475.201	489.966	520.873	675.821	447.902	576.335	630.817	485.293
gene_ENSTNIG00000019323	0.834589	0.0711823	0.605216	-	133	88	74	61	50	86	8	50	17	70	15.2527	12.1435	11.0076	8.80363	6.80486	12.0734	1.14206	6.89424	2.53675	7.80459
gene_ENSTNIG00000003264	0.987414	0.0712204	0.605216	hdac7b	14	52	29	10	12	8	11	16	11	14	0.475161	2.12366	1.27666	0.427121	0.483336	0.332383	0.46474	0.652912	0.48578	0.461954
gene_ENSTNIG00000001149	-0.408334	0.0713061	0.605216	id1	420	428	505	353	531	426	408	691	510	1041	28.2166	34.5994	44.0062	29.8448	42.3356	35.035	34.121	55.8157	44.5821	67.9931
gene_ENSTNIG00000007790	-0.65688	0.0713128	0.605216	c1qtnf5	58	41	46	71	46	44	84	112	34	149	5.03503	4.28278	5.17962	7.75658	4.739	4.67587	9.07733	11.69	3.8405	12.5753
gene_ENSTNIG00000007891	-0.392713	0.0713761	0.605216	dis3l2	89	72	54	91	89	96	96	81	121	119	2.37364	2.31061	1.86804	3.05425	2.8169	3.13425	3.18715	2.59736	4.199	3.08554
gene_ENSTNIG00000004383	-0.618455	0.0713914	0.605216	-	22	56	28	31	32	71	50	51	38	50	1.27154	3.8946	2.09909	2.25479	2.19488	5.02344	3.59734	3.54404	2.85775	2.80953
gene_ENSTNIG00000009811	-0.285995	0.0714071	0.605216	fgfr1op2	1022	957	979	720	1006	1151	1137	1131	836	1464	102.151	115.099	126.923	90.5653	119.329	140.832	141.467	135.918	108.726	142.262
gene_ENSTNIG00000005197	0.32301	0.071448	0.605216	slc13a4	249	223	170	204	246	207	148	162	181	159	9.22719	9.94359	8.17119	9.51346	10.8183	9.39024	6.82711	7.21785	8.72737	5.7283
gene_ENSTNIG00000003375	-0.367064	0.0714578	0.605216	rps3a	15489	16105	18470	15592	16676	18565	25382	23280	14186	24902	1167.81	1461.1	1806.27	1479.41	1492.1	1713.49	2382.21	2110.35	1391.7	1825.33
gene_ENSTNIG00000006233	0.377905	0.0714764	0.605216	si_ch211-191a24.4	2079	2350	1926	1869	1623	975	1831	1505	1235	2025	144.73	196.852	173.911	163.738	134.084	83.0891	158.671	125.969	111.868	137.052
gene_ENSTNIG00000019084	-1.16346	0.0714767	0.605216	-	21	12	7	3	7	24	5	17	7	64	1.34582	0.925376	0.581879	0.241951	0.53238	1.88285	0.398881	1.30991	0.583716	3.98756
gene_ENSTNIG00000002002	0.262756	0.0714847	0.605216	-	1413	997	917	951	790	1010	679	753	753	981	74.0704	62.8877	62.3502	62.7366	49.1456	64.8127	44.3075	47.4591	51.3608	49.9953
gene_ENSTNIG00000018457	-0.196448	0.0716446	0.60599	zgc_86598	1884	1579	1218	1333	1558	1651	1540	1836	1485	2056	104.191	105.076	87.3705	92.7726	102.253	111.772	106.017	122.081	106.859	110.543
gene_ENSTNIG00000008695	0.378374	0.0716563	0.60599	lsm5	972	1031	1297	901	935	943	799	732	511	1038	110.501	141.035	191.253	128.903	126.144	131.235	113.071	100.054	75.5886	114.725
gene_ENSTNIG00000010717	0.240771	0.0717238	0.606221	-	1152	867	843	851	857	711	813	622	693	999	48.3341	43.7712	45.877	44.9334	42.6715	36.518	42.4617	31.3772	37.8329	40.7498
gene_ENSTNIG00000004912	0.477148	0.071822	0.606711	sft2d3	987	1211	1147	1008	1033	504	948	830	394	1280	95.5833	141.116	144.077	122.847	118.719	59.7492	114.282	96.6419	49.6473	120.513
gene_ENSTNIG00000003702	-0.319456	0.0719527	0.607476	syvn1	861	661	506	661	779	936	616	842	1046	787	35.9402	33.2007	27.3964	34.723	38.5896	47.8288	32.0083	42.2583	56.8124	31.9382
gene_ENSTNIG00000015970	0.411878	0.072067	0.607645	parvb	1133	1625	1624	1611	1669	1517	1230	970	1025	1023	65.8334	113.616	122.396	117.801	115.087	107.904	88.9665	67.7658	77.4952	57.7897
gene_ENSTNIG00000008588	-0.233326	0.0721728	0.607645	smfn	752	662	520	558	628	615	629	764	619	1045	72.5032	76.8007	65.0293	67.7036	71.8545	72.5856	75.491	88.5635	77.6541	97.9521
gene_ENSTNIG00000009307	0.488222	0.0721751	0.607645	gfod2	547	464	204	682	367	326	225	244	408	403	30.7981	31.4357	14.8982	48.3236	24.5221	22.4694	15.7697	16.5177	29.8904	22.0597
gene_ENSTNIG00000006270	0.564401	0.0723144	0.607645	cbx7a	108	94	49	41	52	50	32	30	39	82	9.37557	9.81906	5.51742	4.47915	5.35713	5.31349	3.45803	3.13125	4.40528	6.92063
gene_ENSTNIG00000013083	0.320165	0.0723239	0.607645	pdlim1	2828	2610	3471	2728	2164	2248	2072	2055	1950	2913	206.781	229.636	329.194	251.023	187.778	201.217	188.593	180.661	185.524	207.076
gene_ENSTNIG00000011937	-0.194969	0.0723311	0.607645	nup85	3300	2944	2545	2705	2678	3563	2804	3186	2936	3611	104.01	111.652	104.043	107.292	100.167	137.471	110.013	120.734	120.407	110.649
gene_ENSTNIG00000018008	0.419899	0.0725157	0.607645	ndufb10	1078	1119	1614	966	1264	1321	778	813	785	854	114.025	142.423	221.437	128.587	158.666	171.049	102.439	103.394	108.04	87.8206
gene_ENSTNIG00000002231	0.861825	0.0725487	0.607645	rela	31	10	19	19	24	10	19	10	7	8	3.49987	1.3585	2.78234	2.69949	3.21556	1.38206	2.67023	1.35742	1.02831	0.878089
gene_ENSTNIG00000013395	1.9893	0.0725773	0.607645	-	8	62	8	0	10	11	0	0	6	6	0.330771	3.08459	0.429036	0	0.490673	0.556757	0	0	0.322792	0.241183
gene_ENSTNIG00000004867	-1.06611	0.0725878	0.607645	clec3bb	8	10	17	11	11	18	29	17	3	62	0.87596	1.31754	2.4144	1.51574	1.42936	2.4127	3.95273	2.23803	0.427416	6.60001
gene_ENSTNIG00000012761	-1.72781	0.0725901	1	itga9	6	0	1	2	1	2	4	3	11	12	0.327662	0	0.0708339	0.137449	0.0648082	0.133703	0.271919	0.196978	0.781631	0.637109
gene_ENSTNIG00000011021	0.439952	0.072612	0.607645	hgfa	104	125	83	114	116	100	64	45	82	114	3.24193	4.68866	3.35594	4.47212	4.29125	3.81599	2.48345	1.68657	3.32597	3.45488
gene_ENSTNIG00000011003	-0.52337	0.0727009	0.607645	-	138	53	96	55	103	89	81	140	109	227	8.79226	4.06318	7.93339	4.40983	7.78779	6.94141	6.42409	10.7244	9.03613	14.0607
gene_ENSTNIG00000013834	0.50364	0.0727074	0.607645	zgc_101765	87	104	103	85	138	107	70	41	63	87	5.1281	7.3763	7.87482	6.30513	9.65321	7.72071	5.13618	2.90565	4.83184	4.98557
gene_ENSTNIG00000003809	0.295457	0.0727927	0.607645	atad1b	978	991	836	921	686	593	739	659	641	977	42.5635	51.8968	47.1923	50.4425	35.4306	31.5929	40.0358	34.4831	36.2987	41.3382
gene_ENSTNIG00000014103	1.76423	0.0727957	0.607645	-	60	88	177	2	81	9	19	14	4	94	3.86035	6.81281	14.7712	0.161936	6.18466	0.708849	1.52172	1.08299	0.334865	5.87978
gene_ENSTNIG00000012378	-0.274814	0.0728129	0.607645	ppp2r5eb	1106	1142	914	960	1106	1212	1273	1387	917	1504	50.9497	63.3025	54.6134	55.6539	60.464	68.3479	72.9995	76.8219	54.9655	67.3585
gene_ENSTNIG00000009950	0.922076	0.0728157	0.607645	grm5a	15	14	23	12	16	16	4	5	9	9	0.282817	0.317622	0.562483	0.284731	0.358006	0.369293	0.0938815	0.113346	0.220796	0.164974
gene_ENSTNIG00000007425	0.312198	0.0728783	0.607645	-	616	428	387	409	428	361	249	341	275	628	41.1728	34.4225	33.5511	34.4026	33.9492	29.5375	20.7174	27.4035	23.9165	40.8082
gene_ENSTNIG00000005016	-2.64542	0.0729042	1	hoxb8b	1	0	0	1	0	1	1	4	3	4	0.222342	0	0	0.279808	0	0.272181	0.276775	1.06931	0.867915	0.864649
gene_ENSTNIG00000015184	-0.440603	0.0729395	0.607645	cntn3a.1	245	202	212	216	245	454	260	226	334	215	5.16789	5.12704	5.80029	5.73375	6.13294	11.723	6.82693	5.73163	9.16702	4.40904
gene_ENSTNIG00000019717	-0.506729	0.0729483	0.607645	-	55	26	29	34	29	50	38	37	41	80	9.82314	5.58765	6.71819	7.64196	6.14669	10.9319	8.44844	7.94533	9.5281	13.8911
gene_ENSTNIG00000013230	0.425763	0.0729633	0.607645	-	126	122	142	115	182	68	99	117	104	124	4.59623	5.35499	6.7187	5.27918	7.87875	3.03652	4.49543	5.13144	4.93627	4.39755
gene_ENSTNIG00000008742	-0.316071	0.0729836	0.607645	cpne3	250	194	211	177	195	259	225	300	176	315	10.1567	9.48381	11.1189	9.04949	9.40162	12.881	11.3789	14.654	9.30379	12.4417
gene_ENSTNIG00000002676	0.338925	0.0730028	0.607645	znf609a	1811	1382	837	1259	1231	1043	683	714	1198	1501	31.4679	28.8952	18.8643	27.5305	25.3842	22.1856	14.7732	14.9166	27.0858	25.3565
gene_ENSTNIG00000008299	-0.506636	0.0730085	0.607645	si_dkey-26c10.5	7193	3193	3546	4424	5501	3025	4315	8468	5701	12739	463.704	247.684	296.508	358.909	420.851	238.722	346.272	656.348	478.208	798.407
gene_ENSTNIG00000011946	-0.259957	0.0730247	0.607645	aimp2	4495	4416	3416	4090	4062	4550	4759	5554	3651	5871	244.046	288.496	240.562	279.45	261.72	302.406	321.635	362.552	257.922	309.894
gene_ENSTNIG00000015440	-0.318292	0.0730276	0.607645	tmem161b	188	130	106	142	109	163	159	173	150	179	8.9834	7.47471	6.56984	8.53904	6.18108	9.53469	9.45769	9.9392	9.32628	8.31561
gene_ENSTNIG00000005799	-1.54619	0.073059	0.607645	-	14	1	1	11	11	4	10	13	4	91	0.383876	0.0329937	0.0355655	0.379571	0.35794	0.134264	0.341325	0.428577	0.142711	2.42584
gene_ENSTNIG00000004520	0.826598	0.0731389	0.607975	slc35c2	38	30	31	12	28	8	6	17	15	35	6.13334	5.82644	6.48996	2.43744	5.36324	1.58067	1.20551	3.29902	3.15021	5.49212
gene_ENSTNIG00000014282	0.237853	0.0732234	0.608343	gemin4	2471	2445	1755	1898	1878	1859	1481	1511	1924	2000	51.0834	60.8211	47.0598	49.3789	46.0742	47.046	38.1125	37.5573	51.7543	40.1971
gene_ENSTNIG00000004648	-0.194853	0.073396	0.609391	eif3bb	4453	3450	2652	3139	3144	3554	2955	3977	3780	4815	145.035	135.21	112.037	128.662	121.523	141.702	119.808	155.74	160.195	152.467
gene_ENSTNIG00000016761	-0.206314	0.0734594	0.609391	trmt2a	2476	2148	1598	1769	1772	2019	2114	2186	2159	2613	100.28	104.681	83.9476	90.1636	85.1696	100.101	106.58	106.448	113.776	102.888
gene_ENSTNIG00000015161	0.974266	0.0734707	0.609391	her9	15	26	29	7	17	15	8	5	5	17	1.13094	2.3588	2.83605	0.66418	1.52109	1.38445	0.750836	0.453255	0.490517	1.24611
gene_ENSTNIG00000013490	0.263377	0.0736584	0.610457	trim23	883	741	703	818	623	613	490	720	556	762	34.7923	35.1325	35.9289	40.5615	29.1317	29.5678	24.0339	34.1097	28.5057	29.1901
gene_ENSTNIG00000008224	1.64309	0.07368	0.610457	foxf2b	24	5	0	11	32	4	0	4	9	5	1.39826	0.350521	0	0.806504	2.21249	0.285281	0	0.280194	0.682265	0.283207
gene_ENSTNIG00000010561	0.483375	0.0738382	0.611432	SLC9B2	109	123	94	72	105	54	53	45	97	116	5.06409	6.87619	5.6646	4.20964	5.78921	3.07118	3.06518	2.51368	5.86383	5.23951
gene_ENSTNIG00000010582	1.37763	0.0740209	1	-	9	15	14	5	3	5	1	3	1	9	0.279751	0.561034	0.564448	0.195586	0.110664	0.190255	0.0386932	0.112117	0.0404449	0.271976
gene_ENSTNIG00000018737	-0.471505	0.0741219	0.613138	ak1	149	111	177	63	146	188	144	167	139	275	8.21934	7.36787	12.6646	4.3735	9.55782	12.6953	9.88822	11.0762	9.977	14.7483
gene_ENSTNIG00000000621	-1.16168	0.0741254	0.613138	-	4	20	18	10	12	13	10	23	12	109	0.193972	1.16702	1.13219	0.610263	0.690582	0.771718	0.603648	1.341	0.757172	5.13882
gene_ENSTNIG00000014252	0.421797	0.0742447	0.613213	-	233	209	284	184	235	171	127	168	111	312	15.4785	16.7066	24.4714	15.3826	18.5267	13.9061	10.5023	13.4185	9.5947	20.1505
gene_ENSTNIG00000015625	-1.05603	0.0742547	0.613213	kremen1	28	18	11	21	14	22	95	7	18	36	1.72184	1.33191	0.877394	1.62515	1.02169	1.65613	7.27217	0.517554	1.44027	2.15227
gene_ENSTNIG00000016192	1.22192	0.0742555	1	lrfn1	14	6	7	5	8	2	2	5	2	6	0.402976	0.207812	0.261346	0.181117	0.273273	0.0704722	0.0716617	0.173039	0.0749059	0.167904
gene_ENSTNIG00000019670	0.290815	0.0743023	0.613213	-	537	442	345	442	451	264	386	360	349	423	107.348	106.319	89.4554	111.194	106.992	64.6043	96.0536	86.5259	90.7781	82.209
gene_ENSTNIG00000009651	-0.275655	0.0743346	0.613213	wdtc1	455	294	257	339	433	420	340	396	463	502	14.537	11.3026	10.6503	13.6302	16.4175	16.4266	13.5222	15.2118	19.2477	15.5928
gene_ENSTNIG00000000220	0.367884	0.0743374	0.613213	-	235	218	258	213	184	183	147	188	112	244	29.9447	33.4254	42.642	34.1562	27.8243	28.5456	23.3171	28.8026	18.5697	30.2273
gene_ENSTNIG00000000013	1.00839	0.0743699	1	-	10	12	11	7	16	3	5	4	8	8	1.28932	1.8617	1.83958	1.13579	2.44814	0.473498	0.802483	0.620074	1.3421	1.00279
gene_ENSTNIG00000015111	-0.787154	0.0743979	0.613376	def6a	60	61	61	52	41	31	36	79	95	277	2.11892	2.59215	2.79421	2.31102	1.71831	1.34017	1.5826	3.35438	4.36537	9.51043
gene_ENSTNIG00000003035	0.224743	0.0744963	0.613527	tbc1d9	761	552	537	602	693	515	513	443	534	664	13.6401	11.9053	12.4846	13.579	14.7408	11.3	11.446	9.54683	12.454	11.5707
gene_ENSTNIG00000016703	0.261589	0.0744973	0.613527	pdxp	1354	986	904	1034	1007	868	841	646	731	1341	94.865	83.1251	82.1527	91.1687	83.7283	74.4463	73.348	54.4179	66.6406	91.3428
gene_ENSTNIG00000012413	0.254123	0.0745532	0.613652	acap3a	1068	1168	893	1076	1013	892	690	728	842	1295	28.3449	37.3006	30.7413	35.9381	31.9058	28.9805	22.796	23.2305	29.0771	33.4143
gene_ENSTNIG00000007511	0.345126	0.0747235	0.614719	uck1	711	801	798	556	661	753	419	536	488	596	50.6838	68.7069	73.7851	49.8784	55.9186	65.7099	37.1808	45.9395	45.2641	41.3051
gene_ENSTNIG00000016278	-0.284355	0.0748505	0.615182	-	239	234	137	166	207	228	185	223	233	323	11.2965	13.3085	8.39911	9.87399	11.6111	13.1922	10.8849	12.6728	14.3297	14.8425
gene_ENSTNIG00000018461	-0.737976	0.0748612	0.615182	-	41	50	49	27	19	25	73	53	41	130	3.05252	4.47932	4.73191	2.52974	1.67874	2.27851	6.76554	4.74431	3.97185	9.4097
gene_ENSTNIG00000015429	3.41585	0.0749148	1	-	2	10	0	0	3	1	0	0	0	0	0.13923	0.837667	0	0	0.247845	0.0852196	0	0	0	0
gene_ENSTNIG00000016335	-0.56745	0.0750294	0.615944	sox7	33	33	30	41	18	44	34	52	32	73	1.79763	2.16307	2.1197	2.81067	1.16363	2.93411	2.30553	3.40575	2.26815	3.86606
gene_ENSTNIG00000000783	-0.584225	0.0751358	0.615944	-	74	39	52	42	77	111	56	55	127	65	6.6264	4.20222	6.0397	4.73297	8.18261	12.1676	6.24222	5.92149	14.7974	5.65871
gene_ENSTNIG00000000585	-1.00972	0.0751927	0.615944	-	9	17	12	10	11	9	27	29	5	55	1.47448	3.3513	2.55002	2.06174	2.13867	1.80499	5.50636	5.71237	1.06586	8.76026
gene_ENSTNIG00000003358	-0.239665	0.0752068	0.615944	tbk1	675	500	454	450	492	506	622	584	564	706	20.3429	18.1321	17.7473	17.0671	17.5966	18.6679	23.3348	21.1614	22.1168	20.6858
gene_ENSTNIG00000010850	-0.495548	0.0752088	0.615944	emp1	167	70	146	137	136	128	127	196	147	358	8.36517	4.21915	9.48588	8.63609	8.08449	7.84882	7.91894	11.8042	9.58099	17.4341
gene_ENSTNIG00000012326	-0.754463	0.0752275	0.615944	rpe65c	21	12	14	17	25	38	34	39	14	20	0.856891	0.589191	0.74097	0.872958	1.2106	1.89813	1.72699	1.91335	0.743308	0.793404
gene_ENSTNIG00000011898	0.456706	0.0752428	0.615944	mctp2b	132	120	104	98	96	56	81	51	114	94	4.2009	4.59534	4.29307	3.92494	3.62573	2.18169	3.20892	1.95147	4.72072	2.9084
[truncated: 17,348 more rows]

## Sheet: All-data HYP
Supplemental Data: Expression data for the hypothalamus of pufferfish. Provided is the gene ID, log2fold change (Fc), p-value, adjusted p-value (FDR) for multiple hypotheses testing, and gene name. Also provided are the sample reads and sample fpkm.
gene_id	log2foldchange	pvalue	padjust	gene_name	HT1_readcount	HT2_readcount	HT3_readcount	HT4_readcount	HT5_readcount	HT6_readcount	HC1_readcount	HC2_readcount	HC3_readcount	HC4_readcount	HC5_readcount	HC6_readcount	HT1_fpkm	HT2_fpkm	HT3_fpkm	HT4_fpkm	HT5_fpkm	HT6_fpkm	HC1_fpkm	HC2_fpkm	HC3_fpkm	HC4_fpkm	HC5_fpkm	HC6_fpkm
gene_ENSTNIG00000020537	24.4036	4.48678e-16	8.92645e-12	28S rRNA	594	0	0	90	1	0	0	0	0	0	0	0	474.325	0	0	59.9269	0.763449	0	0	0	0	0	0	0
gene_ENSTNIG00000006314	4.51325	6.20231e-07	0.00616975	-	239	181	100	13	5	152	4	4	13	0	6	6	49.3324	33.0135	18.353	2.23752	0.986721	27.8273	0.781846	0.774151	2.30874	0	0.889344	0.897348
gene_ENSTNIG00000002249	0.986513	3.45392e-06	0.0229052	znf395a	93	160	102	115	88	71	43	45	60	65	68	62	18.0391	27.424	17.5915	18.6003	16.3194	12.2147	7.89817	8.18418	10.0134	10.7419	9.47162	8.71361
gene_ENSTNIG00000000358	0.92885	5.63413e-06	0.0280227	il17re	195	380	197	192	183	234	127	91	98	143	159	172	13.2914	22.8875	11.9392	10.9126	11.9255	14.1463	8.19721	5.81578	5.74724	8.3044	7.78245	8.49452
gene_ENSTNIG00000009358	-0.608728	1.14671e-05	0.0456275	dkk3a	304	334	286	446	325	318	583	473	383	477	695	714	56.8496	55.1925	47.5546	69.5471	58.1069	52.7441	103.24	82.9367	61.6242	75.9994	93.3304	96.7448
gene_ENSTNIG00000005550	-3.01152	1.54588e-05	0.0512588	dpydb	36	31	64	57	26	16	609	636	50	71	463	74	1.27702	0.97171	2.01859	1.68601	0.881778	0.503394	20.4569	21.1536	1.52603	2.14581	11.794	1.90197
gene_ENSTNIG00000006264	1.72017	3.43126e-05	0.0975214	atp5mf	69	346	75	248	60	275	45	30	81	54	91	46	21.5671	95.5647	20.8437	64.6374	17.9301	76.2373	13.3193	8.79215	21.7834	14.3805	20.4253	10.4178
gene_ENSTNIG00000001917	0.703211	4.74316e-05	0.115868	pomk	138	141	118	131	108	125	78	62	57	77	123	115	17.6572	15.942	13.4245	13.9767	13.2117	14.1856	9.45074	7.43819	6.27505	8.39406	11.3014	10.6615
gene_ENSTNIG00000002607	0.515721	5.24156e-05	0.115868	strn3	1450	1428	1956	1613	1326	2106	1059	994	1357	1052	1574	1444	62.085	54.029	74.4664	57.5895	54.2817	79.9779	42.938	39.9059	49.9916	38.3771	48.3959	44.7983
gene_ENSTNIG00000002294	1.15008	9.6293e-05	0.191575	tln1	477	458	219	608	464	548	110	173	184	432	160	291	52.5508	44.5867	21.4525	55.854	48.873	53.5469	11.4757	17.8706	17.4412	40.5492	12.658	23.2289
gene_ENSTNIG00000016351	-0.848451	0.000223023	0.396716	TGFB3	61	94	153	65	58	87	133	153	195	150	171	200	5.45203	7.42397	12.1589	4.84431	4.95618	6.89669	11.2566	12.8219	14.9955	11.4224	10.9751	12.9519
gene_ENSTNIG00000017270	0.664658	0.000239286	0.396716	cog4	134	105	105	128	126	128	79	50	62	96	114	100	14.4998	10.0399	10.1023	11.5494	13.0353	12.2846	8.09493	5.07295	5.7723	8.85049	8.85825	7.84033
gene_ENSTNIG00000000531	2.47258	0.000291309	0.445815	-	96	193	581	170	129	1251	23	135	46	44	66	154	8.11609	14.4182	43.6741	11.9844	10.4269	93.805	1.84133	10.7014	3.34604	3.16932	4.00686	9.43348
gene_ENSTNIG00000013561	-2.69249	0.000323288	0.459415	CNNM3	12	11	7	3	4	3	4	134	35	21	4	75	1.4986	1.21389	0.777278	0.312404	0.477591	0.332292	0.473035	15.6907	3.76073	2.23441	0.358716	6.78645
gene_ENSTNIG00000010998	-0.799057	0.000427829	0.536848	-	315	451	414	498	379	642	963	1151	626	638	546	1008	8.52769	10.7889	9.96539	11.2419	9.80959	15.4152	24.6874	29.2165	14.5812	14.7156	10.6145	19.7723
gene_ENSTNIG00000002310	0.946974	0.000431745	0.536848	eef2k	85	71	93	136	137	161	54	70	48	85	38	83	15.269	11.2702	14.8542	20.3714	23.529	25.6514	9.18573	11.7902	7.41877	13.0092	4.90186	10.803
gene_ENSTNIG00000004488	2.01862	0.000477924	0.547006	-	7	16	9	12	38	14	4	3	3	6	2	8	0.908407	1.83477	1.03848	1.29854	4.71473	1.6114	0.491552	0.365036	0.334967	0.663393	0.186379	0.752225
gene_ENSTNIG00000016307	-1.42488	0.000494904	0.547006	-	15	7	9	17	21	7	19	15	41	54	50	47	2.46392	1.01605	1.31447	2.32849	3.29796	1.01983	2.9554	2.31025	5.79452	7.55731	5.8978	5.59383
gene_ENSTNIG00000007696	-0.808732	0.000563979	0.590545	mbnl1	21	35	24	36	30	19	38	51	56	51	60	55	9.11651	13.4263	9.26389	13.0317	12.4515	7.3157	15.6214	20.7592	20.9168	18.8633	18.7045	17.3001
gene_ENSTNIG00000009629	-0.548095	0.000603349	0.600182	scgn	176	176	184	199	159	143	307	249	215	232	395	237	30.7082	27.1353	28.5452	28.9525	26.5235	22.1295	50.7234	40.7355	32.276	34.488	49.4907	29.9617
gene_ENSTNIG00000003082	0.768578	0.00068012	0.629995	uap1l1	911	1680	850	975	952	733	691	560	593	465	1093	480	65.9138	107.411	54.6827	58.8238	65.8545	47.0387	47.3438	37.9908	36.9157	28.6648	56.7888	25.1637
gene_ENSTNIG00000013009	0.630447	0.000696652	0.629995	slc7a7	325	351	207	243	284	348	151	136	185	212	283	287	23.9908	22.8954	13.5864	14.9575	20.0434	22.7842	10.5552	9.41309	11.7498	13.3332	15.0014	15.3504
gene_ENSTNIG00000008236	-0.362683	0.000755272	0.641964	rgs8	153	178	196	197	188	208	245	240	223	267	307	269	29.6771	30.5092	33.8033	31.863	34.8642	35.7838	45.0012	43.649	37.2164	44.1245	42.7616	37.8058
gene_ENSTNIG00000014477	-0.380933	0.000774422	0.641964	atp1b1b	1808	1709	1778	2577	1675	2118	2839	2555	2069	2564	3282	2999	107.437	89.7383	93.9422	127.691	95.1615	111.628	159.753	142.357	105.783	129.811	140.049	129.124
gene_ENSTNIG00000018338	1.85891	0.000857494	0.682394	si_dkey-92i15.4	29	18	5	23	24	18	3	5	3	14	2	8	4.85099	2.66063	0.743661	3.20812	3.83826	2.67053	0.475205	0.784213	0.431769	1.99525	0.240241	0.969611
gene_ENSTNIG00000000112	-0.41812	0.000951944	0.715633	mt-co2	66251	67613	68850	67107	71051	82771	100671	99735	114029	92904	114672	82804	10488.8	9458.92	9691.89	8859.11	10754.6	11622.6	15092.6	14805.1	15532.6	12531.5	13036.9	9498.58
gene_ENSTNIG00000003629	0.28629	0.000971204	0.715633	si_ch73-132f6.5	1062	1157	1196	1105	1155	1135	872	988	1036	999	1071	1040	82.7499	79.6628	82.8603	71.7952	86.043	78.4389	64.3408	72.1824	69.4546	66.3202	59.9262	58.7153
gene_ENSTNIG00000003883	3.18947	0.00104624	0.74339	safb	81	122	86	66	228	145	4	0	5	70	2	5	12.4107	16.5178	11.7161	8.4323	33.3993	19.7048	0.580362	0	0.659143	9.13792	0.220052	0.555082
gene_ENSTNIG00000006609	-0.741833	0.00111316	0.755196	tsg101a	135	151	125	161	107	234	280	355	243	201	346	191	30.2019	29.8509	24.8647	30.0343	22.8863	46.4312	59.318	74.4665	46.7741	38.312	55.5855	30.9606
gene_ENSTNIG00000009389	-0.261909	0.00115907	0.755196	ext2	627	750	755	955	755	775	900	938	910	980	1146	1073	27.703	29.282	29.6605	35.1846	31.8931	30.3706	37.6556	38.8592	34.5939	36.8912	36.3604	34.3506
gene_ENSTNIG00000004061	0.553131	0.00117673	0.755196	waca	150	127	117	146	142	111	70	69	97	92	133	132	24.3107	18.1882	16.8603	19.731	22.0032	15.9559	10.7431	10.4854	13.5262	12.7037	15.479	15.5009
gene_ENSTNIG00000000470	-0.68995	0.0012443	0.773608	-	40	37	39	51	22	34	63	61	52	67	82	61	4.6602	3.80913	4.04	4.95456	2.45052	3.51331	6.95044	6.66355	5.2125	6.65054	6.86029	5.14932
gene_ENSTNIG00000010182	0.44704	0.0013181	0.794657	nr2f6b	275	369	304	339	337	229	195	209	229	232	278	336	24.6392	29.2146	24.2181	25.327	28.8679	18.198	16.5446	17.5579	17.6534	17.71	17.8864	21.8127
gene_ENSTNIG00000001872	0.544389	0.0014342	0.818816	-	128	143	206	152	174	145	79	89	132	124	153	130	48.1201	47.5043	68.8584	47.6487	62.5398	48.3479	28.1236	31.3717	42.6962	39.717	41.3041	35.4108
gene_ENSTNIG00000008014	-0.307643	0.00144049	0.818816	tubb5	8394	9590	8586	8892	7539	9926	11845	10932	10832	9264	14714	13114	594.361	600.039	540.561	525.014	510.371	623.374	794.225	725.793	659.916	558.879	748.164	672.809
gene_ENSTNIG00000013743	0.491983	0.00156165	0.863028	LMO1	727	655	596	505	561	599	340	340	396	492	610	684	165.693	131.914	120.778	95.9733	122.242	121.084	73.3795	72.6573	77.6537	95.5369	99.835	112.954
gene_ENSTNIG00000014421	1.27445	0.00164187	0.877731	cd79b	194	301	43	172	132	328	91	33	65	129	60	149	30.0187	41.1563	5.91605	22.1926	19.5279	45.015	13.334	4.7878	8.65371	17.0066	6.66693	16.7052
gene_ENSTNIG00000002915	0.33845	0.00176695	0.877731	spryd3	420	437	428	418	470	377	319	297	320	402	449	405	35.3712	32.5208	32.0492	29.354	37.8433	28.1602	25.4401	23.4525	23.1872	28.8446	27.1539	24.7133
gene_ENSTNIG00000007802	0.399498	0.00177204	0.877731	ro60	221	178	226	220	223	203	136	155	191	154	208	201	14.8965	10.6021	13.5448	12.3653	14.371	12.1361	8.68076	9.79614	11.077	8.84402	10.0679	9.81664
gene_ENSTNIG00000003028	2.12046	0.00178127	0.877731	-	37	26	22	6	1	39	3	7	9	6	5	2	4.73419	2.93966	2.50287	0.640155	0.12233	4.4259	0.36349	0.839796	0.990797	0.654083	0.459408	0.185417
gene_ENSTNIG00000006270	0.496728	0.00181872	0.877731	cbx7a	1076	1167	1167	848	1028	879	570	550	656	824	1106	1131	156.325	149.818	150.75	102.731	142.79	113.265	78.4182	74.922	82.0006	101.995	115.386	119.056
gene_ENSTNIG00000004677	-0.379333	0.00188895	0.877731	fam219ab	198	283	222	269	245	273	355	358	319	329	340	370	37.6056	47.4956	37.4898	42.602	44.4881	45.9878	63.8474	63.7532	52.1286	53.2379	46.3715	50.9172
transcript_ENSTNIT00000013571	4.12101	0.00189708	0.877731	nlgn1	4	2	9	11	9	0	0	0	0	2	0	0	1.05699	0.467002	2.11458	2.42378	2.27375	0	0	0	0	0.450274	0	0
gene_ENSTNIG00000018694	0.612977	0.00202428	0.903489	-	133	157	164	167	147	201	103	63	150	85	119	168	21.6517	22.585	23.7387	22.6698	22.8796	29.0221	15.8783	9.61641	21.0102	11.7895	13.9114	19.8164
gene_ENSTNIG00000003990	0.842518	0.00210013	0.903489	card11	133	180	67	151	147	197	94	49	76	134	71	101	5.73963	6.86411	2.57087	5.43374	6.06513	7.54034	3.84138	1.98271	2.82191	4.92691	2.20026	3.15812
gene_ENSTNIG00000019652	2.14755	0.0021358	0.903489	WDR26	39	17	150	11	12	14	7	7	1	8	14	25	3.6466	1.4046	12.4706	0.857644	1.07274	1.16103	0.619797	0.613697	0.0804493	0.637311	0.940019	1.69371
gene_ENSTNIG00000003104	0.574459	0.00220044	0.903489	PCMTD2	426	312	343	280	449	331	184	185	254	235	360	380	42.2134	27.3196	30.2209	23.136	42.5381	29.0912	17.2658	17.1888	21.6557	19.8402	25.617	27.2835
gene_ENSTNIG00000003693	-1.75936	0.00221022	0.903489	atp5mf	33	23	22	10	18	18	16	245	31	45	33	67	6.83738	4.21098	4.05295	1.72769	3.56565	3.30782	3.13923	47.5964	5.52632	7.94376	4.90992	10.0583
gene_ENSTNIG00000006815	-0.765499	0.00236192	0.903489	scn4ba	49	81	137	162	108	75	215	179	163	187	137	215	4.89992	7.15743	12.1811	13.5082	10.3254	6.65192	20.3591	16.7833	14.0242	15.9321	9.83779	15.5778
gene_ENSTNIG00000008462	0.683714	0.00237514	0.903489	-	262	313	152	171	220	284	106	113	138	154	264	193	11.4879	12.1273	5.92592	6.2521	9.22258	11.0446	4.40121	4.64568	5.20615	5.75304	8.31242	6.13158
gene_ENSTNIG00000017204	0.330959	0.00239209	0.903489	d2hgdh	523	549	491	427	516	539	377	383	438	401	499	533	40.8388	37.8812	34.0899	27.8029	38.5223	37.3296	27.8766	28.0416	29.4269	26.678	27.9806	30.156
gene_ENSTNIG00000007399	0.34518	0.00240262	0.903489	klhl3	523	475	456	524	436	446	346	294	362	393	524	542	32.3799	25.9864	25.1021	27.0517	25.8078	24.4907	20.2851	17.0668	19.2832	20.7302	23.2964	24.3135
gene_ENSTNIG00000001808	0.823715	0.0024343	0.903489	osmr	555	538	253	772	350	909	315	327	310	265	251	579	23.9511	20.5161	9.7079	27.7805	14.4408	34.7927	12.8727	13.2316	11.5104	9.74351	7.7784	18.1045
gene_ENSTNIG00000011567	-0.492869	0.00246042	0.903489	dnajc10	111	115	144	157	118	147	235	162	193	189	254	158	14.719	13.4751	16.9782	17.3598	14.9599	17.2889	29.5088	20.142	22.0197	21.3528	24.1866	15.1806
gene_ENSTNIG00000014309	0.433929	0.00253125	0.903489	acsl3a	275	331	313	253	231	314	204	170	201	222	243	345	13.6997	14.5709	13.8642	10.5097	11.0022	13.8739	9.62354	7.94069	8.61533	9.42254	8.69297	12.4529
gene_ENSTNIG00000005158	-0.597804	0.00255812	0.903489	gpr63	105	123	134	153	113	159	168	218	178	153	193	382	11.1957	11.589	12.704	13.6033	11.5194	15.0367	16.9629	21.7947	16.3298	13.8993	14.7776	29.5122
gene_ENSTNIG00000004343	0.361746	0.00258853	0.903489	trim8b	2218	1997	1786	1809	1754	2093	1281	1191	1744	1636	1942	2123	147.325	117.213	105.48	100.195	111.387	123.304	80.5736	74.1754	99.6692	92.5843	92.6296	102.174
gene_ENSTNIG00000014679	-0.852099	0.00300382	0.999306	cacna2d3	60	74	65	111	82	95	244	180	81	115	207	100	2.01594	2.19703	1.94183	3.10984	2.63409	2.83101	7.76323	5.67061	2.34158	3.29201	4.99436	2.43445
gene_ENSTNIG00000015013	-0.367058	0.0030187	0.999306	atp6ap1lb	761	940	1064	907	825	750	1033	1253	1312	1256	1131	1240	129.676	141.541	161.209	128.876	134.406	113.352	166.687	200.197	192.357	182.348	138.395	153.099
gene_ENSTNIG00000008459	-0.344629	0.00315409	0.999306	lingo1a	415	562	563	686	524	521	686	715	763	797	677	784	24.5274	29.3508	29.5859	33.8079	29.6091	27.3108	38.3933	39.6224	38.7995	40.1328	28.7327	33.5734
gene_ENSTNIG00000007245	-1.53931	0.00316568	0.999306	-	25	23	18	18	21	44	31	173	28	17	55	165	3.23663	2.63124	2.07204	1.94319	2.59934	5.05241	3.80051	21.0006	3.11896	1.87517	5.11329	15.4779
gene_ENSTNIG00000015081	-0.348224	0.00317178	0.999306	tmem9	733	1031	1068	1097	936	794	1255	1306	1191	1016	1546	1424	142.939	177.658	185.179	178.379	174.507	137.328	231.749	238.793	199.828	168.802	216.492	201.202
gene_ENSTNIG00000006684	-0.415968	0.00329453	0.999306	scn5lab	319	415	451	333	351	360	557	534	519	580	495	482	10.7511	12.3592	13.5148	9.35828	11.3099	10.7611	17.7764	16.8746	15.0497	16.6543	11.9798	11.7702
gene_ENSTNIG00000012028	0.493937	0.00329578	0.999306	wdr6	1001	1241	1289	1107	975	1485	718	750	1090	973	646	1230	33.581	36.7884	38.449	30.9668	31.2719	44.1854	22.8092	23.5913	31.4618	27.8105	15.5624	29.8978
gene_ENSTNIG00000006750	-0.506904	0.00336081	0.999306	ACLY	466	594	504	743	597	523	1038	847	602	580	1218	965	33.3199	37.5305	32.0422	44.2994	40.8116	33.1675	70.2818	56.785	37.0351	35.3333	62.5389	49.9944
gene_ENSTNIG00000004070	0.797402	0.00346058	0.999306	rce1a	77	79	70	91	56	35	27	29	36	35	63	69	18.4729	16.7476	14.9319	18.2044	12.8447	7.44742	6.13389	6.52341	7.43098	7.15403	10.8535	11.9942
gene_ENSTNIG00000006413	-0.584787	0.00346741	0.999306	rasa3	157	228	166	217	237	216	328	402	374	226	247	365	8.35791	10.7254	7.8574	9.6327	12.0625	10.1987	16.5348	20.0658	17.1304	10.2505	9.44234	14.0788
gene_ENSTNIG00000008648	-0.487457	0.00376802	0.999306	rgra	73	82	112	104	110	96	127	118	107	157	160	211	8.22458	8.16364	11.2197	9.77044	11.8488	9.59301	13.5495	12.4653	10.3722	15.0705	12.9448	17.2246
gene_ENSTNIG00000018973	2.83464	0.00380335	0.999306	-	11	68	1	5	3	11	0	2	3	5	0	5	1.24573	6.80489	0.100694	0.472164	0.324821	1.10489	0	0.212371	0.292316	0.482437	0	0.410278
gene_ENSTNIG00000015395	-0.564167	0.00386654	0.999306	nefma	328	428	667	646	587	358	975	744	553	704	895	901	19.8356	22.8715	35.8649	32.5757	33.9391	19.202	55.8346	42.1867	28.7736	36.2728	38.8668	39.4795
gene_ENSTNIG00000003007	-0.478023	0.00390855	0.999306	necab2	359	577	564	519	387	438	727	759	719	779	580	609	50.5456	71.7867	70.6058	60.9321	52.0943	54.696	96.9283	100.199	87.0996	93.4467	58.641	62.1272
gene_ENSTNIG00000014631	-0.286844	0.00390914	0.999306	cse1l	707	844	931	1093	802	954	1186	1123	1098	1002	1357	1188	25.7557	27.1692	30.1562	33.2021	27.9331	30.8245	40.9135	38.3589	34.4156	31.1	35.4992	31.3579
gene_ENSTNIG00000005866	0.618371	0.00395189	0.999306	-	69	58	43	82	73	70	42	46	36	56	45	52	5.71854	4.2476	3.16867	5.66683	5.78428	5.14549	3.29619	3.57458	2.56706	3.95423	2.67814	3.12259
gene_ENSTNIG00000002022	-3.41673	0.00395381	0.999306	sema5ba	1	1	0	0	0	1	9	5	7	10	1	1	0.197114	0.174179	0	0	0	0.174828	1.67991	0.924099	1.18717	1.6794	0.141547	0.142821
gene_ENSTNIG00000016581	-0.354968	0.00396433	0.999306	lmbrd1	303	416	418	463	349	374	479	524	588	420	520	649	20.4237	24.7779	25.0519	26.0233	22.4909	22.3592	30.5741	33.1173	34.101	24.1201	25.1698	31.6965
gene_ENSTNIG00000004506	0.457866	0.00398125	0.999306	B3GNT2	226	222	275	212	178	197	132	154	155	128	250	224	21.5741	18.7266	23.3416	16.8753	16.2456	16.6796	11.9324	13.7841	12.7308	10.4105	17.1376	15.4935
gene_ENSTNIG00000009974	-0.258436	0.00398256	0.999306	aldocb	12623	16452	16944	15937	14534	12529	17442	18115	18058	17045	22309	21854	1268.07	1460.43	1513.46	1334.99	1395.91	1116.33	1659.23	1706.29	1560.81	1458.87	1609.34	1590.7
gene_ENSTNIG00000005703	-1.07394	0.00423911	0.999306	calcrl2	8	9	6	10	10	6	15	20	22	14	24	16	1.58548	1.57613	1.05729	1.65257	1.89479	1.05467	2.81507	3.71649	3.75139	2.36394	3.4156	2.29756
gene_ENSTNIG00000017125	-0.575101	0.00438432	0.999306	OPRK1	35	63	49	50	48	32	75	58	66	80	79	87	3.39445	5.39909	4.22542	4.04353	4.45074	2.7526	6.88794	5.27425	5.50735	6.61041	5.5019	6.11358
gene_ENSTNIG00000001847	-3.91238	0.00446837	0.999306	-	0	1	0	1	0	0	2	6	18	0	7	1	0	0.128893	0	0.121629	0	0	0.276252	0.8206	2.25902	0	0.733215	0.105688
gene_ENSTNIG00000017898	-0.32334	0.00459722	0.999306	slmapb	1342	1745	1974	2174	1729	1713	1810	2141	2272	2476	3333	2398	121.836	139.99	159.347	164.578	150.075	137.935	155.607	182.252	177.472	191.519	217.291	157.742
gene_ENSTNIG00000010027	-0.311021	0.00466772	0.999306	ATP6V1A	552	554	540	738	540	661	876	718	693	685	981	822	30.7317	27.2544	26.7309	34.2605	28.743	32.6394	46.1826	37.4803	33.1955	32.4919	39.2194	33.1585
gene_ENSTNIG00000009263	-0.817762	0.00466859	0.999306	irx4b	15	20	30	23	16	20	42	37	50	38	27	37	1.48639	1.75126	2.64323	1.90046	1.51583	1.75778	3.9411	3.43775	4.26294	3.2082	1.92127	2.65655
gene_ENSTNIG00000006045	0.648074	0.00479844	0.999306	dok2	1160	1325	568	675	867	1052	608	388	532	798	647	994	121.904	123.042	53.0738	59.1498	87.1102	98.0546	60.5048	38.2316	48.1027	71.4496	48.8256	75.687
gene_ENSTNIG00000004100	-0.253905	0.00492751	0.999306	ecpas	669	706	839	984	714	840	955	966	952	1003	1026	1164	13.419	12.5135	14.9634	16.4581	13.6925	14.944	18.1395	18.1679	16.4297	17.1409	14.7784	16.917
gene_ENSTNIG00000011561	-0.65392	0.00503886	0.999306	vwa8	204	181	227	295	212	275	270	665	311	285	446	343	5.15528	4.04185	5.1006	6.21634	5.12211	6.16379	6.4612	15.7571	6.76209	6.13627	8.0936	6.28047
gene_ENSTNIG00000000615	-1.37036	0.00504177	0.999306	-	52	37	78	57	47	46	119	380	29	51	208	69	7.80343	4.90641	10.4076	7.13259	6.74327	6.12256	16.9105	53.4685	3.74437	6.52064	22.4146	7.50252
gene_ENSTNIG00000005576	3.74116	0.00506904	0.999306	sgk1	2	1	116	2	197	160	1	1	1	1	37	3	0.528493	0.233501	27.2546	0.440687	49.7699	37.4992	0.250229	0.247766	0.227357	0.225137	7.02095	0.574389
gene_ENSTNIG00000018632	5.1129	0.00507066	0.999306	-	0	20	0	0	27	1	0	0	0	0	0	1	0	2.25075	0	0	3.28754	0.112956	0	0	0	0	0	0.0922767
gene_ENSTNIG00000015909	0.737985	0.00510176	0.999306	si_ch211-204d2.4	385	615	228	554	319	750	350	185	221	346	279	462	33.8299	47.7524	17.8135	40.592	26.7992	58.4514	29.123	15.2421	16.7083	25.9032	17.6047	29.4143
gene_ENSTNIG00000004494	-0.76355	0.00528603	0.999306	CACNA2D4	24	25	22	14	24	29	39	40	43	28	64	41	0.886413	0.815914	0.722471	0.431165	0.847475	0.949983	1.36401	1.38521	1.36644	0.88109	1.69742	1.0972
gene_ENSTNIG00000003752	-0.368703	0.00531437	0.999306	dner	317	432	529	614	441	483	553	685	640	617	756	625	58.3825	70.3051	86.6267	94.2936	77.652	78.8975	96.4442	118.289	101.415	96.8158	99.9838	83.4025
gene_ENSTNIG00000000533	-0.275853	0.00553794	0.999306	mt-co1	133690	179585	167706	186440	176706	187568	203869	210701	240639	214943	259223	207909	9460.18	11229.2	10551.7	11000.9	11954.8	11772	13660.9	13979.7	14650.9	12958.7	13172.2	10659.8
gene_ENSTNIG00000006510	0.391453	0.00559417	0.999306	tm7sf3	710	647	684	629	752	1001	573	464	501	699	740	690	48.8815	39.3613	41.8711	36.1099	49.4988	61.1242	37.3567	29.9527	29.6771	41.0016	36.5849	34.42
gene_ENSTNIG00000000638	1.55066	0.00570929	0.999306	pigr	18	88	6	23	29	84	16	4	19	21	14	17	2.81712	12.1701	0.834943	3.00159	4.33932	11.6602	2.37126	0.586982	2.5585	2.8002	1.57342	1.92778
gene_ENSTNIG00000011889	-0.430383	0.00586862	0.999306	itfg1	130	217	236	249	221	201	263	312	321	321	309	271	12.9879	19.1573	20.9643	20.7437	21.1095	17.8109	24.8816	29.2269	27.593	27.3236	22.1686	19.6174
gene_ENSTNIG00000003843	-0.340823	0.00595393	0.999306	calm1a	2011	2729	2815	3445	2509	2751	3267	3204	3539	4592	3303	4048	132.053	158.35	164.356	188.632	157.517	160.221	203.147	197.269	199.946	256.906	155.75	192.598
gene_ENSTNIG00000001260	-0.410818	0.00602384	0.999306	RAB15	128	114	104	136	149	130	196	132	176	182	222	187	21.8115	17.1656	15.7573	19.3243	24.2746	19.6477	31.627	21.0902	25.8039	26.4231	27.1652	23.0883
gene_ENSTNIG00000019407	-0.504417	0.00605291	0.999306	CHAT	310	345	417	461	208	221	486	448	348	500	582	630	18.0295	17.7305	21.564	22.3569	11.5658	11.4	26.7661	24.4304	17.414	24.7759	24.3068	26.5483
gene_ENSTNIG00000003854	0.244512	0.00609492	0.999306	gdpd1	1176	971	1104	1206	1068	1158	941	811	997	906	1227	1244	120.574	87.972	100.644	103.106	104.691	105.304	91.3613	77.9647	87.9506	79.1428	90.3388	92.4148
gene_ENSTNIG00000013357	0.439311	0.00615755	0.999306	shld2	162	118	172	139	140	144	91	104	91	108	165	147	19.5613	12.5905	18.4664	13.9954	16.1622	15.4219	10.4052	11.7746	9.45413	11.1107	14.307	12.861
gene_ENSTNIG00000018629	-0.569757	0.00621502	0.999306	ghrhra	75	107	94	77	76	88	183	122	141	104	166	102	7.12227	8.97885	7.93703	6.09731	6.9002	7.41196	16.4564	10.863	11.5206	8.4145	11.3201	7.01832
gene_ENSTNIG00000015502	-0.417035	0.00630757	0.999306	acbd6	90	92	78	82	83	110	134	96	127	134	145	135	25.4414	22.9809	19.605	19.3287	22.432	27.5794	35.87	25.445	30.8888	32.2731	29.4341	27.6508
gene_ENSTNIG00000012684	0.372057	0.00636142	0.999306	tmem243b	602	507	448	527	411	651	430	310	421	425	503	551	175.62	130.697	116.206	128.197	114.633	168.443	118.789	84.7954	105.672	105.634	105.373	116.468
gene_ENSTNIG00000019510	1.55953	0.0063679	0.999306	-	29	103	55	10	58	141	28	11	13	39	5	50	5.97466	18.7513	10.0751	1.71793	11.4244	25.7648	5.46262	2.12491	2.3044	6.84569	0.739724	7.46381
gene_ENSTNIG00000010868	-0.624372	0.00640102	0.999306	slc31a1	84	117	106	107	67	79	188	198	142	121	149	108	11.3872	14.0153	12.7766	12.0951	8.68364	9.49853	24.1336	25.1671	16.5624	13.9752	14.5046	10.6081
gene_ENSTNIG00000013736	-3.3371	0.00640668	0.999306	admb	0	1	0	1	0	0	1	2	5	5	9	2	0	0.201395	0	0.190046	0	0	0.215822	0.427396	0.980476	0.970904	1.47298	0.330274
gene_ENSTNIG00000006819	-0.47712	0.00641183	0.999306	ache	224	324	175	283	202	249	245	335	285	474	407	449	13.5388	17.3044	9.40464	14.2629	11.6728	13.3482	14.0225	18.9849	14.8209	24.4088	17.6649	19.6632
gene_ENSTNIG00000013246	0.350633	0.0064143	0.999306	pisd	437	480	335	347	394	445	308	273	333	336	426	407	43.7793	42.4921	29.8404	28.9872	37.7376	39.5403	29.219	25.6438	28.7032	28.679	30.6465	29.5432
gene_ENSTNIG00000019413	-0.233866	0.00645962	0.999306	oat	475	587	526	604	526	568	686	663	646	630	708	818	39.0121	42.6014	38.4118	41.365	41.303	41.3758	53.3528	51.0565	45.6495	44.0843	41.7564	48.6782
gene_ENSTNIG00000000350	-2.51923	0.00653772	0.999306	-	10	2	1	19	1	3	17	1	15	141	3	40	0.21706	0.0383609	0.0192998	0.343893	0.0207525	0.0577555	0.349426	0.0203522	0.280136	2.60757	0.0467611	0.629093
gene_ENSTNIG00000005905	-0.335531	0.00654486	0.999306	fam122b	460	451	522	590	430	537	646	740	722	601	647	652	60.5573	52.4644	61.1015	64.7666	54.1213	62.7012	80.532	91.3424	81.7795	67.4095	61.1642	62.1916
gene_ENSTNIG00000016286	-0.280811	0.00663375	0.999306	psmd8	668	631	687	805	664	796	931	933	856	814	1120	883	53.6943	44.8189	49.1	53.9558	51.0282	56.7489	70.8645	70.3178	59.2003	55.746	64.6479	51.4266
gene_ENSTNIG00000001579	-3.13838	0.00663927	0.999306	-	1	2	1	0	1	1	6	0	0	24	4	26	0.207981	0.367565	0.184926	0	0.198845	0.184466	1.18169	0	0	4.25278	0.597405	3.91808
gene_ENSTNIG00000005168	0.536217	0.00669207	0.999306	tyro3	120	210	120	167	156	126	109	79	93	102	111	181	6.26026	9.68078	5.56628	7.26471	7.78084	5.83009	5.38475	3.8643	4.17439	4.53366	4.15833	6.84172
gene_ENSTNIG00000016863	-0.171792	0.00672358	0.999306	tspan7	1083	1230	1194	1281	1210	1136	1273	1305	1373	1378	1751	1608	157.342	157.906	154.238	155.187	168.07	146.381	175.134	177.769	171.626	170.57	182.678	169.269
gene_ENSTNIG00000007602	0.764732	0.0068203	0.999306	-	188	226	96	169	212	318	83	104	83	218	142	145	31.5927	33.5596	14.3441	23.6813	34.0608	47.3968	13.2079	16.3868	12.0007	31.2121	17.1357	17.6552
gene_ENSTNIG00000020636	0.493823	0.00685833	0.999306	-	898	694	476	741	629	765	531	346	484	414	761	753	761.547	520.067	358.922	523.997	509.99	575.406	426.424	275.124	353.154	299.129	463.435	462.691
gene_ENSTNIG00000001739	-0.359856	0.00686391	0.999306	mt-nd4	14842	16226	17698	15161	17511	17773	22399	24560	24938	20438	24910	18557	1174.88	1134.99	1245.66	1000.74	1325.27	1247.83	1679.03	1822.9	1698.49	1378.41	1415.99	1064.35
gene_ENSTNIG00000008339	-2.29928	0.00687266	0.999306	CREB1	3	1	0	4	1	8	6	4	23	2	11	48	0.344019	0.101331	0	0.382483	0.109636	0.813663	0.651539	0.430084	2.26928	0.195402	0.905813	3.98821
gene_ENSTNIG00000016421	-0.4456	0.00692635	0.999306	HTR1F	210	217	210	259	170	178	231	278	383	278	403	245	22.1967	20.2679	19.7361	22.8276	17.1794	16.6872	23.1211	27.5516	34.8311	25.0352	30.5886	18.7634
gene_ENSTNIG00000005085	1.11323	0.00693683	0.999306	pax5	18	68	21	30	31	66	21	9	28	16	14	28	1.68737	5.63284	1.75037	2.34504	2.77838	5.48752	1.86417	0.791067	2.25837	1.2779	0.942435	1.90183
gene_ENSTNIG00000002506	0.389259	0.0069937	0.999306	adam17b	722	590	446	595	565	733	437	394	464	517	539	689	31.4558	22.7141	17.2771	21.6158	23.5343	28.3244	18.029	16.095	17.3932	19.1907	16.8631	21.7499
gene_ENSTNIG00000012975	0.268123	0.00705485	0.999306	wdr73	1003	1042	946	940	922	1083	761	671	853	888	1206	993	98.5861	90.5028	82.6758	77.0429	86.6435	94.4139	70.8315	61.8399	72.1377	74.3644	85.1229	70.7195
gene_ENSTNIG00000006758	-0.582711	0.0070977	0.999306	ACLY	180	258	230	387	227	137	439	400	278	274	469	405	10.6557	13.4961	12.1062	19.1033	12.8477	7.19319	24.6093	22.2024	14.1596	13.8196	19.9372	17.3715
gene_ENSTNIG00000014365	0.366998	0.00725813	0.999306	phldb1b	1158	985	1094	915	1019	913	766	542	774	935	1071	1089	42.1294	31.6659	35.3889	27.758	35.4439	29.4605	26.3896	18.4887	24.2279	28.9818	27.9802	28.7065
gene_ENSTNIG00000002593	0.208965	0.0073249	0.999306	arid4a	1181	1188	1306	1472	1251	1328	1025	965	1048	1274	1471	1471	35.7694	31.795	35.1705	37.1758	36.2251	35.6741	29.3977	27.4045	27.31	32.8753	31.9933	32.2812
gene_ENSTNIG00000008893	-2.35452	0.00737167	0.999306	agr1	1	1	0	3	1	1	4	6	8	1	14	6	0.110169	0.097351	0	0.275595	0.10533	0.0977133	0.4173	0.619789	0.758314	0.0938638	1.10757	0.478947
gene_ENSTNIG00000014039	0.362681	0.0074448	0.999306	serinc2	710	670	575	682	700	644	492	405	435	525	829	722	46.6502	38.9	33.592	37.3655	43.9728	37.5296	30.6117	24.9507	24.5914	29.3895	39.1142	34.3723
gene_ENSTNIG00000019270	0.376486	0.00760849	0.999306	elmsan1b	762	689	704	706	733	647	447	390	652	551	686	860	46.0815	36.8188	37.8544	35.6013	42.3805	34.7031	25.598	22.114	33.9248	28.3897	29.7906	37.683
gene_ENSTNIG00000016053	-0.474227	0.00761784	0.999306	cep41	194	211	224	318	244	241	356	400	252	305	529	291	13.6134	13.0836	13.9761	18.6072	16.3698	14.9994	23.656	26.3182	15.2147	18.2348	26.6565	14.7956
gene_ENSTNIG00000006797	-0.451481	0.00767959	0.999306	SYT2	577	641	712	1161	864	642	1338	1075	838	1066	1231	1146	48.4813	47.5923	53.1926	81.3432	69.407	47.8439	106.459	84.6914	60.5817	76.3121	74.2748	69.7684
gene_ENSTNIG00000020238	-0.431311	0.00768206	0.999306	-	123	108	152	161	91	115	163	143	197	187	235	161	172.512	133.85	189.553	188.292	122.025	143.056	216.486	188.054	237.728	223.457	236.683	163.613
gene_ENSTNIG00000008752	0.488388	0.00769973	0.999306	ANKS6	251	232	147	244	219	240	156	109	156	141	223	260	10.6554	8.70288	5.54863	8.63725	8.88853	9.03649	6.27115	4.33864	5.69795	5.09979	6.79806	7.99732
gene_ENSTNIG00000016855	-0.264976	0.00770405	0.999306	tmem35	278	324	315	386	301	325	330	382	460	377	466	481	62.5775	64.4463	63.0459	72.4521	64.7785	64.8858	70.342	80.6248	89.0902	72.3024	75.3258	78.4502
gene_ENSTNIG00000006459	0.477879	0.00788242	0.999306	rpl37	2583	2833	2038	1981	2561	2217	1278	1316	1314	1956	2666	2843	427.497	414.319	299.906	273.39	405.237	325.437	200.293	204.219	187.112	275.813	316.849	340.927
gene_ENSTNIG00000006542	0.33484	0.00799873	0.999306	HPS5	1166	1226	1013	1370	965	1379	860	759	791	998	1363	1398	36.115	33.5552	27.8979	35.3834	28.5764	37.8832	25.2241	22.0426	21.0797	26.3365	30.3158	31.3741
gene_ENSTNIG00000015670	0.388075	0.00800684	0.999306	eef1akmt1	338	303	313	218	290	297	196	221	205	271	297	276	41.9235	33.2096	34.519	22.547	34.3898	32.6731	23.021	25.7019	21.8773	28.6384	26.4534	24.8042
gene_ENSTNIG00000019383	-0.79569	0.00804696	0.999306	ttn.2	66	40	56	98	48	104	115	73	199	74	190	119	0.127019	0.0680244	0.0958266	0.157268	0.0883196	0.177522	0.20958	0.131729	0.329516	0.121337	0.262581	0.165939
gene_ENSTNIG00000014693	-0.260038	0.00810278	0.999306	bap1	351	344	388	432	331	408	385	492	477	503	530	511	17.6465	15.2823	17.3442	18.1103	15.91	18.193	18.329	23.1925	20.6333	21.5455	19.1342	18.6143
gene_ENSTNIG00000011387	-0.243075	0.00821669	0.999306	ldha	3885	4709	4003	4045	3851	3863	5316	4669	5253	4486	5926	5361	216.622	232.017	198.458	188.07	205.293	191.042	280.688	244.099	252.009	213.112	237.278	216.587
gene_ENSTNIG00000004819	-0.25838	0.00822558	0.999306	rtn3	5624	6406	6349	6361	5797	7407	7051	8304	8852	7707	8465	8168	591.023	594.875	593.249	557.41	582.442	690.39	701.677	818.235	800.385	690.052	638.808	621.943
gene_ENSTNIG00000000353	-0.729789	0.00827279	0.999306	rgs5a	42	49	34	47	15	26	52	75	63	65	53	67	8.35404	8.61237	6.01311	7.79534	2.85252	4.58684	9.7944	13.9875	10.7817	11.0153	7.5702	9.65601
gene_ENSTNIG00000012348	0.226153	0.00831829	0.999306	ctnnd1	1363	1489	1590	1621	1579	1338	1160	1194	1260	1478	1496	1729	54.9005	52.9974	56.9443	54.4444	60.8069	47.8001	44.2451	45.0937	43.6666	50.7215	43.2709	50.4604
gene_ENSTNIG00000015299	0.320342	0.00841555	0.999306	prpf38b	1115	1204	935	920	1155	1291	841	764	960	957	1047	1201	100.147	95.5584	74.6701	68.9034	99.1825	102.845	71.5296	64.341	74.1877	73.2339	67.5295	78.1594
gene_ENSTNIG00000012823	0.304715	0.00849245	0.999306	h1-0	946	988	870	1024	871	1146	642	622	809	923	1008	1158	176.907	163.264	144.659	159.678	155.727	190.078	113.688	109.063	130.167	147.06	135.363	156.905
gene_ENSTNIG00000002750	-0.511724	0.00873548	0.999306	amd1	212	298	289	293	231	290	336	483	450	526	324	298	26.0296	32.3317	31.5502	29.9978	27.1166	31.5808	39.066	55.6046	47.5382	55.0244	28.5668	26.5109
transcript_ENSTNIT00000004360	-2.49034	0.00876998	0.999306	foxo3a	1	1	2	2	1	0	6	0	9	3	7	19	0.199268	0.176083	0.354356	0.332321	0.190515	0	1.13218	0	1.54304	0.509327	1.00166	2.74326
gene_ENSTNIG00000012970	0.349967	0.00877746	0.999306	si_dkey-22o22.2	462	405	381	399	348	410	268	241	306	408	393	444	7.2576	5.62193	5.32168	5.22654	5.22662	5.71252	3.9867	3.54977	4.13591	5.46071	4.43331	5.0537
gene_ENSTNIG00000002633	0.223345	0.00899488	0.999306	usf2	1362	1294	1228	1506	1098	1403	1185	957	1113	1152	1470	1438	146.079	122.638	117.106	134.687	112.591	133.463	120.353	96.2395	102.708	105.269	113.217	111.749
gene_ENSTNIG00000004610	0.327992	0.00900835	0.999306	dgke	1273	1148	1266	1225	1298	1183	859	715	929	1124	1504	1347	83.3416	66.4133	73.6953	66.8744	81.2454	68.6928	53.2542	43.8906	52.3296	62.6956	70.7075	63.8964
gene_ENSTNIG00000005123	-0.395053	0.00901829	0.999306	lingo2a	184	222	278	249	174	247	310	324	361	304	272	316	11.7922	12.5721	15.8414	13.3066	10.6614	14.04	18.8133	19.4694	19.9059	16.5992	12.5178	14.6737
gene_ENSTNIG00000013757	-0.408308	0.00907578	0.999306	lrrc8c	236	190	212	318	253	241	356	386	330	326	303	343	10.8115	7.69146	8.63543	12.1477	11.0812	9.79232	15.4438	16.5804	13.0073	12.7242	9.96788	11.3853
gene_ENSTNIG00000009732	-0.413612	0.00918285	0.999306	slc22a2	389	414	426	568	510	435	587	527	690	484	1064	618	19.4853	18.3247	18.9732	23.7244	24.4241	19.3259	27.8434	24.7514	29.7375	20.6557	38.2722	22.4296
gene_ENSTNIG00000013777	-0.158717	0.00921483	0.999306	atp1b1a	1757	1905	1832	2202	1936	1937	2106	2021	2141	2372	2777	2524	212.155	203.262	196.689	221.712	223.5	207.446	240.806	228.813	222.432	244.025	240.792	220.824
gene_ENSTNIG00000015488	1.29664	0.00922049	0.999306	cdkn2c	32	15	86	34	26	134	39	12	15	17	21	39	7.0296	2.91173	16.7978	6.22802	5.46065	26.1083	8.11283	2.47169	2.83511	3.18176	3.31272	6.20756
gene_ENSTNIG00000006107	-0.281819	0.00957612	0.999306	ncaph2	450	472	470	455	342	423	535	537	503	601	701	539	27.8288	25.7931	25.8436	23.463	20.2208	23.2015	31.3302	31.1378	26.7638	31.6661	31.1304	24.1516
gene_ENSTNIG00000004739	0.331223	0.00971629	0.999306	strn	4691	5006	5404	3844	3806	5329	3543	3018	4660	4114	4428	4357	221.296	208.679	226.672	151.211	171.66	222.971	158.273	133.494	189.144	165.353	150.003	148.927
gene_ENSTNIG00000001486	-1.12834	0.00973064	0.999306	col6a3	6	8	5	20	7	6	23	13	15	12	32	28	0.93904	1.10637	0.695786	2.61007	1.04742	0.832869	3.40869	1.90769	2.01986	1.60012	3.59639	3.17516
gene_ENSTNIG00000003961	0.411262	0.00977853	0.999306	sf3b3	263	227	218	223	218	272	171	129	172	163	304	236	72.6558	55.4141	53.5481	51.37	57.5787	66.6464	44.734	33.4146	40.8829	38.3654	60.3077	47.2392
gene_ENSTNIG00000008757	0.650464	0.00994547	0.999306	ncf2	504	777	328	312	556	902	301	313	379	475	356	518	36.9796	50.3771	21.3983	19.0887	39.003	58.6991	20.9135	21.5332	23.926	29.6936	18.7571	27.5383
gene_ENSTNIG00000007613	0.369551	0.00995193	0.999306	hk2	294	376	285	371	320	367	297	201	269	285	241	386	8.14048	9.19963	7.0165	8.56578	8.47117	9.01284	7.7873	5.21832	6.40846	6.72334	4.79186	7.74401
gene_ENSTNIG00000011593	0.424797	0.00995414	0.999306	cdr2l	929	898	822	872	1202	758	536	486	792	740	964	987	72.3866	61.8299	56.9492	56.6565	89.5443	52.3848	39.5489	35.5067	53.0965	49.1261	53.9392	55.7231
gene_ENSTNIG00000011485	-0.871346	0.0099642	0.999306	neflb	259	627	480	507	392	156	1068	749	531	245	1262	934	27.2182	58.2246	44.8511	44.4281	39.3854	14.5404	106.282	73.8028	48.0122	21.9363	95.2364	71.1183
gene_ENSTNIG00000018578	-0.391107	0.0100381	0.999306	nprl3	338	348	330	482	305	307	474	611	432	431	541	449	21.7765	19.8121	18.9042	25.8946	18.7872	17.543	28.9186	36.9101	23.9472	23.6585	25.0296	20.9601
gene_ENSTNIG00000000237	0.898838	0.0100632	0.999306	socs3a	73	187	40	208	90	142	45	56	48	114	96	66	5.34542	12.0999	2.60431	12.7003	6.30075	9.22233	3.12032	3.84485	3.02412	7.11216	5.04795	3.5017
gene_ENSTNIG00000005643	-0.318158	0.0101775	0.999306	lingo2b	240	306	306	379	303	276	341	390	409	469	400	401	14.2771	16.0853	16.1854	18.8	17.233	14.5623	19.2092	21.7533	20.9339	23.7705	17.0873	17.2841
gene_ENSTNIG00000000203	0.338223	0.0102991	0.999306	cdc37	186	187	146	163	182	191	137	127	153	155	174	157	19.4905	17.3153	13.603	14.2425	18.2336	17.7515	13.5943	12.478	13.7943	13.8382	13.0931	11.9202
gene_ENSTNIG00000008997	0.334592	0.0103522	0.999306	HNRNPH1	451	471	393	444	447	427	327	256	306	443	457	494	63.4988	58.5989	49.1988	52.1269	60.171	53.3224	43.5977	33.7956	37.0688	53.1411	46.2051	50.3954
gene_ENSTNIG00000004397	-0.350004	0.0103627	0.999306	ugt8	306	434	424	434	474	373	553	498	546	626	477	637	27.8965	34.9621	34.369	32.992	41.314	30.1599	47.7399	42.5686	42.8272	48.6229	31.2271	42.0769
gene_ENSTNIG00000019488	-0.544484	0.0103671	0.999306	cldn10b	49	69	48	77	39	64	69	79	114	89	74	114	5.12967	6.38296	4.46794	6.72163	3.90345	5.94246	6.84022	7.75448	10.2683	7.93818	5.56301	8.64717
gene_ENSTNIG00000014369	1.38819	0.0104659	0.999306	-	80	89	13	69	42	117	45	11	3	31	22	60	13.0236	12.803	1.88173	9.36656	6.53703	16.8935	6.93714	1.67906	0.420204	4.29972	2.57186	7.0773
gene_ENSTNIG00000014346	-0.738406	0.0105115	0.999306	mfrp	23	13	30	35	20	35	55	33	31	38	68	57	1.87633	0.937139	2.17608	2.38089	1.55992	2.53246	4.24885	2.52422	2.17591	2.64121	3.98359	3.36924
gene_ENSTNIG00000019534	0.930017	0.0105634	0.999306	zdhhc5a	19	10	27	21	15	29	9	9	10	10	16	15	2.25686	1.04961	2.85159	2.07998	1.70346	3.05521	1.01233	1.00236	1.02199	1.01202	1.36475	1.29097
gene_ENSTNIG00000003717	0.467563	0.010618	0.999306	rhpn1	395	292	286	306	278	243	171	166	274	179	317	327	42.6156	27.8378	27.4354	27.5286	28.6753	23.2526	17.4701	16.7924	25.4344	16.4537	24.5593	25.562
gene_ENSTNIG00000006183	0.372281	0.0106316	0.999306	nudt17	1086	992	891	772	834	964	678	532	637	745	1099	1029	103.761	83.7521	75.6928	61.5052	76.1835	81.691	61.3425	47.6593	52.3651	60.6454	75.4026	71.2353
gene_ENSTNIG00000000748	0.503238	0.0107654	0.999306	ccdc69	189	211	159	214	180	219	139	71	109	168	217	206	26.6104	26.2513	19.9048	25.1242	24.2299	27.348	18.5324	9.37301	13.2042	20.1528	21.9398	21.0151
gene_ENSTNIG00000019783	-0.225995	0.0108967	0.999306	mt-co3	42254	46930	49297	47759	49973	54756	54500	51862	59470	63016	79127	60015	5881.05	5771.88	6100.71	5542.85	6649.87	6759.46	7183.09	6768.13	7121.7	7472.67	7908.54	6052.33
gene_ENSTNIG00000017563	0.359576	0.0109589	0.999306	pygo2	424	526	433	416	465	361	293	258	356	388	421	524	40.9037	44.8396	37.1413	33.4642	42.8884	30.8885	26.7665	23.3372	29.5492	31.8909	29.1651	36.6272
gene_ENSTNIG00000006902	0.270629	0.0109778	0.999306	elk3	256	282	229	326	262	262	210	220	216	258	257	284	27.1375	26.4155	21.5843	28.8163	26.5535	24.6334	21.0803	21.8668	19.7007	23.3017	19.5636	21.8134
gene_ENSTNIG00000001501	0.714366	0.0110926	0.999306	blnk	456	344	186	301	196	568	192	124	236	289	190	330	38.403	25.5999	13.9279	21.1377	15.7815	42.427	15.3119	9.79161	17.1006	20.7365	11.4905	20.1368
gene_ENSTNIG00000012220	-0.837277	0.0110989	0.999306	ak7a	10	13	18	22	16	23	37	25	28	28	57	21	0.52926	0.607984	0.847061	0.970917	0.809618	1.07967	1.85438	1.24063	1.27505	1.2626	2.16635	0.805312
gene_ENSTNIG00000001522	0.438957	0.0111712	0.999306	bcl2l10	359	288	275	273	351	358	207	163	240	240	296	405	71.9303	50.9905	48.9917	45.6111	67.238	63.6199	39.2749	30.6222	41.3739	40.97	42.5886	58.796
gene_ENSTNIG00000008028	0.475534	0.0111715	0.999306	pex5	322	349	365	270	376	401	183	177	252	288	290	465	18.2048	17.4355	18.3482	12.7287	20.3239	20.1079	9.79732	9.38283	12.2582	13.8726	11.7737	19.0483
gene_ENSTNIG00000016192	-0.247321	0.0112115	0.999306	lrfn1	247	264	242	294	254	247	288	273	333	360	349	379	11.8984	11.2377	10.3653	11.8095	11.6981	10.5532	13.1375	12.3307	13.8018	14.7752	12.0727	13.2284
gene_ENSTNIG00000001020	-2.39124	0.0115432	0.999306	-	0	1	1	3	2	3	4	26	15	3	3	1	0	0.144715	0.145615	0.40968	0.313151	0.43576	0.620327	3.99244	2.1136	0.418593	0.352809	0.118661
gene_ENSTNIG00000010278	0.284217	0.0115484	0.999306	CBL	908	1048	873	1053	870	1087	779	617	891	886	847	1169	39.6067	40.3946	33.8586	38.3002	36.2821	42.0538	32.1771	25.2348	33.4394	32.9271	26.5308	36.9464
gene_ENSTNIG00000010258	0.498813	0.0117036	0.999306	cybb	503	680	325	503	550	781	470	297	318	411	524	558	32.4071	38.7133	18.6178	27.0228	33.8786	44.6289	28.6746	17.9416	17.6278	22.5606	24.2431	26.0485
gene_ENSTNIG00000009423	-0.314497	0.0118418	0.999306	nae1	454	392	432	519	414	576	588	598	701	568	658	590	25.6808	19.5938	21.7275	24.48	22.3895	28.8981	31.4962	31.7166	34.1169	27.3741	26.7278	24.1814
gene_ENSTNIG00000006155	0.339434	0.0119802	0.999306	mmp17a	597	539	512	510	532	518	338	328	434	498	668	517	37.2141	29.6894	28.3776	26.509	31.7055	28.6388	19.9516	19.1707	23.2767	26.4484	29.9015	23.3506
gene_ENSTNIG00000015390	-1.72839	0.0122667	0.999306	serpind1	7	10	5	7	3	9	11	3	14	4	36	91	0.365705	0.46165	0.232261	0.304945	0.149846	0.417031	0.544193	0.146956	0.629303	0.178045	1.35058	3.44469
gene_ENSTNIG00000015224	0.208936	0.0123607	0.999306	TTC39C	615	706	610	633	644	688	496	527	589	612	721	710	39.0028	39.5644	34.3972	33.4745	39.0479	38.6992	29.7872	31.3374	32.1391	33.0681	32.8353	32.6253
gene_ENSTNIG00000006804	0.473527	0.012417	0.999306	chodl	125	156	138	125	120	103	75	78	63	124	141	124	17.6677	19.4838	17.3429	14.7323	16.2159	12.9122	10.0382	10.337	7.66139	14.9323	14.3111	12.6989
gene_ENSTNIG00000016054	1.96023	0.0124625	0.999306	cpa1	4	4	18	160	22	10	9	6	3	8	27	6	0.285077	0.251908	1.14064	9.50849	1.49905	0.632113	0.607395	0.400945	0.183959	0.485768	1.38181	0.309833
gene_ENSTNIG00000003451	0.472623	0.0125162	0.999306	PCMTD2	365	431	393	337	398	246	181	216	259	255	360	460	54.327	56.6865	52.0101	41.8256	56.6365	32.4751	25.5111	30.1445	33.1681	32.337	38.4777	49.6085
gene_ENSTNIG00000020469	1.80568	0.012539	0.999306	SNORA70	6	8	7	4	7	9	0	2	0	4	5	2	4.93525	5.81471	5.11952	2.74352	5.50487	6.56589	0	1.54248	0	2.80321	2.95333	1.19197
gene_ENSTNIG00000016014	1.03982	0.0126491	0.999306	hal	26	23	15	17	18	26	14	10	6	10	22	4	1.47147	1.15023	0.754818	0.802264	0.97396	1.3051	0.750297	0.530652	0.292165	0.482187	0.894098	0.164026
gene_ENSTNIG00000004191	0.538384	0.0126946	0.999306	gigyf1b	209	245	260	195	274	291	252	129	213	156	126	207	6.79068	7.03416	7.51126	5.28313	8.51154	8.38596	7.75344	3.92996	5.95449	4.31846	2.93983	4.87318
gene_ENSTNIG00000000150	0.596397	0.0127795	0.999306	or134-1	54	50	36	47	39	50	30	23	46	28	38	32	6.52042	5.33496	3.86507	4.73227	4.50233	5.35482	3.43029	2.604	4.77901	2.88056	3.29496	2.79967
gene_ENSTNIG00000001161	0.850554	0.0128552	0.999306	palmda	26	18	18	21	17	21	13	12	6	10	19	13	1.99184	1.21852	1.2261	1.3415	1.24515	1.4269	0.943088	0.861975	0.395486	0.652708	1.04525	0.721607
gene_ENSTNIG00000006150	-0.420128	0.0129686	0.999306	nefma	3275	3835	4014	5111	3826	2840	7413	4627	4413	4266	6827	5198	155.233	160.627	169.17	202.009	173.384	119.395	332.733	205.639	179.973	172.279	232.374	178.52
gene_ENSTNIG00000001634	0.724697	0.0130238	0.999306	rnaset2l	218	312	124	237	220	295	115	66	109	270	144	228	40.9773	51.8228	20.7244	37.1471	39.5367	49.1815	20.4697	11.6322	17.6284	43.2403	19.4372	31.0525
gene_ENSTNIG00000004767	0.26769	0.0130628	0.999306	zc3h18	1394	1263	1493	1328	1277	1494	1057	864	1122	1357	1603	1476	51.6952	41.3877	49.2289	41.0654	45.2761	49.1396	37.1185	30.0423	35.7997	42.8751	42.688	39.6597
gene_ENSTNIG00000002503	0.422588	0.0131316	0.999306	allc	255	238	241	209	267	208	152	135	172	167	317	226	21.8283	18.0026	18.3429	14.9182	21.8515	15.7919	12.3211	10.8354	12.6679	12.1796	19.486	14.0173
gene_ENSTNIG00000005087	0.344817	0.0131975	0.999306	mylipa	1118	826	678	955	808	971	775	597	727	821	764	873	85.8295	56.0344	46.2804	61.1348	59.3058	66.1161	56.3409	42.9735	48.0206	53.7002	42.1185	48.5607
gene_ENSTNIG00000015410	-0.359115	0.0131996	0.999306	mtx3	100	112	128	136	105	106	160	167	163	143	157	149	11.5765	11.4571	13.1753	13.1283	11.6214	10.8837	17.5398	18.127	16.2354	14.1043	13.0516	12.498
gene_ENSTNIG00000002843	0.568155	0.0134193	0.999306	pogza	364	281	256	250	230	225	161	131	110	204	370	232	15.4524	10.541	9.66291	8.84964	9.33499	8.47171	6.47215	5.21433	4.01778	7.37842	11.2793	7.13607
gene_ENSTNIG00000004592	-0.195127	0.013446	0.999306	copa	1668	1766	1697	2161	1693	1944	2057	2290	2070	2122	2542	2334	53.9232	50.4487	48.7791	58.2538	52.3271	55.7402	62.9711	69.414	57.5769	58.447	59.0119	54.6709
gene_ENSTNIG00000000795	1.94568	0.0135118	0.999306	-	9	93	5	5	14	22	3	2	11	16	1	8	1.10503	10.0901	0.545852	0.511909	1.64343	2.39578	0.348803	0.230247	1.16205	1.67375	0.0881691	0.711701
gene_ENSTNIG00000018181	0.64981	0.0135761	0.999306	psmb9a	908	818	479	434	676	808	566	250	251	638	563	632	119.679	95.2719	56.1358	47.6993	85.1862	94.4574	70.644	30.8961	28.4645	71.6457	53.2874	60.3565
gene_ENSTNIG00000019686	-0.726957	0.0135895	0.999306	gatb	22	18	21	30	19	24	50	46	38	41	33	25	15.1368	10.9437	12.8471	17.2117	12.4985	14.6459	32.5769	29.6758	22.4954	24.0344	16.3046	12.4632
gene_ENSTNIG00000018600	1.1208	0.0135994	0.999306	zgc_92162	15	11	8	10	13	15	5	6	4	7	4	10	3.62245	2.34738	1.71781	2.01373	3.00155	3.21289	1.14343	1.35861	0.831132	1.44028	0.693675	1.7498
gene_ENSTNIG00000013042	-0.264776	0.0136106	0.999306	fstl5	516	646	622	634	604	630	677	792	877	789	790	765	23.6091	26.1182	25.3042	24.1885	26.4215	25.5661	29.3323	33.9772	34.5246	30.7571	25.9562	25.3611
gene_ENSTNIG00000010394	-0.271363	0.013874	0.999306	acanb	296	325	356	404	299	333	368	334	425	529	460	501	12.2519	11.8871	13.1019	13.9439	11.8324	12.225	14.4241	12.9626	15.1356	18.6555	13.6727	15.0254
gene_ENSTNIG00000009763	1.06625	0.0138872	0.999306	tmc6a	46	133	20	47	40	123	41	28	42	32	16	48	2.45599	6.27479	0.949447	2.09245	2.04182	5.8246	2.0729	1.40171	1.92937	1.45564	0.61344	1.85688
gene_ENSTNIG00000011562	-2.52232	0.0140503	0.999306	f5	6	3	1	2	0	2	4	1	1	3	14	75	0.118056	0.0521598	0.0174948	0.0328137	0	0.0349026	0.0745285	0.0184487	0.0169291	0.0502914	0.19781	1.06923
gene_ENSTNIG00000017132	-0.174268	0.0140766	0.999306	vps41	651	713	704	711	683	682	770	745	820	875	931	899	28.0607	27.1574	26.9813	25.5551	28.1468	26.0733	31.4294	30.1097	30.411	32.1339	28.8172	28.0772
gene_ENSTNIG00000004692	0.300292	0.0140929	0.999306	rbm41	613	529	508	620	505	482	406	351	483	417	662	569	55.4682	42.2979	40.8714	46.7806	43.6883	38.6833	34.7886	29.7798	37.6036	32.1482	43.0156	37.3054
gene_ENSTNIG00000008164	-0.595968	0.0140935	0.999306	cmbl	82	70	54	94	49	53	74	99	72	103	199	120	10.1708	7.67218	5.95536	9.72208	5.81069	5.83056	8.69161	11.5135	7.68373	10.8847	17.7247	10.7845
gene_ENSTNIG00000018411	-0.332968	0.0143026	0.999306	brd9	349	365	400	428	337	379	503	610	432	428	609	453	18.6335	17.2203	18.9889	19.0547	17.2024	17.9473	25.431	30.5372	19.8449	19.4693	23.3491	17.5243
gene_ENSTNIG00000001600	0.694812	0.0143788	0.999306	il10rb	151	163	61	116	122	146	98	39	52	85	127	118	17.1538	16.3625	6.1615	10.9883	13.2506	14.7106	10.5423	4.15413	5.08259	8.22697	10.3603	9.71273
gene_ENSTNIG00000017609	0.713891	0.0144956	0.999306	lyn	127	165	75	141	145	293	79	56	112	135	93	152	9.01009	10.344	4.73107	8.34132	9.83522	18.4368	5.30738	3.72516	6.83663	8.16013	4.73798	7.81348
gene_ENSTNIG00000015884	0.501129	0.014591	0.999306	tchp	181	117	162	178	202	167	105	99	73	152	177	178	13.07	7.46557	10.4012	10.7178	13.9457	10.6956	7.17983	6.70292	4.53543	9.35144	9.17815	9.31307
gene_ENSTNIG00000008135	0.417371	0.0146363	0.999306	ptgdsb.1	3060	4589	3198	1994	2819	3583	2319	2074	2809	2408	3150	2907	394.762	523.132	366.83	214.501	347.696	409.972	283.297	250.873	311.791	264.672	291.816	271.728
gene_ENSTNIG00000005549	-0.216896	0.0147576	0.999306	tpra	981	1023	948	1139	927	1219	1236	1190	1318	1331	1357	1334	24.9755	23.0144	21.4598	24.1801	22.5639	27.5259	29.7982	28.4069	28.8708	28.8709	24.809	24.608
gene_ENSTNIG00000016183	-0.235729	0.0147929	0.999306	vps26b	662	770	826	868	681	914	832	966	954	993	1264	966	72.277	74.2869	80.1853	79.0227	71.0853	88.5077	86.0187	98.8897	89.6167	92.3696	99.1	76.4178
gene_ENSTNIG00000012312	-0.809616	0.014858	0.999306	apobb.1	29	36	28	22	46	29	34	61	93	71	31	67	0.641956	0.704189	0.551109	0.406088	0.973544	0.569375	0.712711	1.2661	1.77128	1.33907	0.49278	1.07463
gene_ENSTNIG00000003473	-0.158831	0.0148597	0.999306	ppp2r1bb	2620	3050	3044	3278	2649	2742	3302	3200	3409	3071	3967	3934	272.197	280.002	281.189	283.975	263.12	252.663	324.852	311.719	304.724	271.831	295.957	296.136
gene_ENSTNIG00000007825	0.678436	0.0149089	0.999306	-	105	155	67	111	83	206	118	60	59	79	82	87	7.08624	9.24354	4.02045	6.24655	5.35544	12.3307	7.54113	3.79673	3.42592	4.54246	3.97398	4.25424
gene_ENSTNIG00000010505	-0.222595	0.0149683	0.999306	mapk9	1243	1434	1415	1602	1368	1270	1659	1456	1936	1727	1929	1723	78.6022	80.1295	79.5597	84.4727	82.7067	71.2296	99.3431	86.329	105.334	93.0451	87.5952	78.945
gene_ENSTNIG00000008090	0.708051	0.0149835	0.999306	CDC42EP5	34	46	24	47	32	29	14	13	30	26	31	27	12.3985	14.8227	7.78167	14.2915	11.1565	9.3795	4.83442	4.44492	9.41257	8.07792	8.11773	7.13391
[truncated: 19,748 more rows]

## Sheet: Common DEGs (P<0.05)
113 common elements in "OVARY" and "HYP":
safb
slc31a1
dnai2b
lonp2
dpydb
trim25l
eef1akmt1
mapkapk3
tln1
mt-co2
atp5mf
[truncated: 102 more rows]

## Sheet: GSEA-OV
Supplemental Data. Gene set enrichment analysis for the ovary of pufferfish. Provided are the total number of neighbors within a network, number of neighbors measured, the entities measured, the median fold change of the network, and the p-value.
[truncated: 295 more rows]

[truncated: 6 more sheets: GSEA-HYP, GSEA common, SNEA-OV, SNEA-HYP, Abbrev. Fig. S5, Abbrev. Fig. S6]
